# Supplementary material for: Cyclo­pentyl­diphen­yl(4-thio­semi­carbazonopenta­noato-κO)tin(IV)
Source: Acta Crystallogr Sect E Struct Rep Online. 2008 Apr 26;64(Pt 5):m722–3. doi: 10.1107/S1600536808011112 (PMC2961090; doi:10.1107/S1600536808011112)
Supplement: Supplementary file 1 [file e-64-0m722-sup1.cif]

##############################################################################
###                                                                        ###
###        Electronic paper (Acta Crystallographica Section E)             ###
###                                                                        ###
##############################################################################
#                                                                            #
# This CIF contains the data in a paper accepted for publication in Acta     #
# Crystallographica Section E. It conforms to the requirements of Notes      #
# for Authors for Section E, and has been peer reviewed under the auspices   #
# of the IUCr Commission on Journals.                                        #
#                                                                            #
# Full details of the Crystallographic Information File format               #
# are given in the paper "The Crystallographic Information File (CIF):       #
# a New Standard Archive File for Crystallography" by S. R. Hall, F. H.      #
# Allen and I. D. Brown [Acta Cryst. (1991), A47, 655-685].                  #
#                                                                            #
# The current version of the core CIF dictionary is obtainable from          #
# ftp://ftp.iucr.org/pub/cif_core.dic. The current version number is 2.4.    #
#                                                                            #
# Software is freely available for graphical display of the structure(s) in  #
# this CIF.  For information consult the CIF home page http://www.iucr.org/  #
# cif/home.html                                                              #
#                                                                            #
# This file may be used for bona fide research purposes within the           #
# scientific community so long as proper attribution is given to the journal # 
# article from which it was obtained.                                        #
#                                                                            #
##############################################################################
                                             
data_global
_audit_creation_method     SHELXL-97
_journal_date_recd_electronic     2008-03-19
_journal_date_accepted     2008-04-20
_journal_name_full     'Acta Crystallographica, Section E'
_journal_year     2008
_journal_volume     64
_journal_issue      5
_journal_page_first     m722
_journal_page_last     m723
_journal_paper_category     QM
_journal_coeditor_code     TK2255
_publ_contact_author
;
     Dr. Seik Weng Ng
     Department of Chemistry
     University of Malaya
     50603 Kuala Lumpur
     Malaysia
;
_publ_contact_author_email     seikweng@um.edu.my
_publ_contact_author_fax     '03 7967 4193'
_publ_contact_author_phone     '03 7967 6778'
_publ_section_title
;
Cyclopentyldiphenyl(4-thiosemicarbazonopentanoato-\k<i>O</i>)tin(IV)
;
loop_
    _publ_author_name
    _publ_author_address
    'Lo, Kong Mun'
;
     Department of Chemistry
     University of Malaya
     50603 Kuala Lumpur
     Malaysia
;
    'Ng, Seik Weng'
;
     Department of Chemistry
     University of Malaya
     50603 Kuala Lumpur
     Malaysia
;
data_I
_audit_creation_method     SHELXL-97
_chemical_name_systematic
;
Cyclopentyldiphenyl(4-thiosemicarbazonopentanoato-\kO)tin(IV)
;
_chemical_name_common     ?
_chemical_formula_moiety     'C23 H29 N3 O2 S Sn'
_chemical_formula_sum     'C23 H29 N3 O2 S Sn'
_chemical_formula_iupac     '[Sn (C5 H9) (C6 H5)2 (C6 H10 N3 O2 S)]'
_chemical_formula_weight     530.24
_chemical_melting_point     ?
_symmetry_cell_setting     Triclinic
_symmetry_space_group_name_H-M     'P -1'
_symmetry_space_group_name_Hall     '-P 1'
loop_
    _symmetry_equiv_pos_as_xyz
    'x, y, z'
    '-x, -y, -z'
_cell_length_a     9.57800(10)
_cell_length_b     10.23750(10)
_cell_length_c     13.42050(10)
_cell_angle_alpha     86.9010(10)
_cell_angle_beta     83.3700(10)
_cell_angle_gamma     63.6670(10)
_cell_volume     1171.50(2)
_cell_formula_units_Z     2
_cell_measurement_reflns_used     9905
_cell_measurement_theta_min     2.4
_cell_measurement_theta_max     28.3
_cell_measurement_temperature     100(2)
_exptl_crystal_description     'Irregular block'
_exptl_crystal_colour     Colorless
_exptl_crystal_size_max     0.30
_exptl_crystal_size_mid     0.15
_exptl_crystal_size_min     0.10
_exptl_crystal_density_diffrn     1.503
_exptl_crystal_density_meas     ?
_exptl_crystal_density_method     'not measured'
_exptl_crystal_F_000     540
_exptl_absorpt_coefficient_mu     1.203
_exptl_absorpt_correction_type     multi-scan
_exptl_absorpt_process_details     '(SADABS; Sheldrick, 1996)'
_exptl_absorpt_correction_T_min     0.779
_exptl_absorpt_correction_T_max     0.889
_diffrn_ambient_temperature     100(2)
_diffrn_radiation_type     MoK\a
_diffrn_radiation_wavelength     0.71073
_diffrn_radiation_source     'fine-focus sealed tube'
_diffrn_radiation_monochromator     graphite
_diffrn_measurement_device_type     'Bruker SMART APEXII'
_diffrn_measurement_method     \w
_diffrn_detector_area_resol_mean     ?
_diffrn_reflns_number     15020
_diffrn_reflns_av_R_equivalents     0.014
_diffrn_reflns_av_sigmaI/netI     0.015
_diffrn_reflns_theta_min     1.5
_diffrn_reflns_theta_max     27.5
_diffrn_reflns_theta_full     27.5
_diffrn_measured_fraction_theta_max     0.991
_diffrn_measured_fraction_theta_full     0.991
_diffrn_reflns_limit_h_min     -9
_diffrn_reflns_limit_h_max     12
_diffrn_reflns_limit_k_min     -13
_diffrn_reflns_limit_k_max     13
_diffrn_reflns_limit_l_min     -17
_diffrn_reflns_limit_l_max     17
_diffrn_standards_number     0
_diffrn_standards_interval_count     0
_diffrn_standards_interval_time     0
_diffrn_standards_decay_%     0
_reflns_number_total     5350
_reflns_number_gt     5186
_reflns_threshold_expression     I>2\s(I)
_refine_ls_structure_factor_coef     Fsqd
_refine_ls_matrix_type     full
_refine_ls_R_factor_all     0.029
_refine_ls_R_factor_gt     0.028
_refine_ls_wR_factor_gt     0.074
_refine_ls_wR_factor_ref     0.078
_refine_ls_goodness_of_fit_ref     1.03
_refine_ls_restrained_S_all     1.03
_refine_ls_number_reflns     5350
_refine_ls_number_parameters     272
_refine_ls_number_restraints     0
_refine_ls_hydrogen_treatment     constr
_refine_ls_weighting_scheme     calc
_refine_ls_weighting_details
         'calc w=1/[\s^2^(Fo^2^)+(0.0431P)^2^+2.3757P] where P=(Fo^2^+2Fc^2^)/3'
_atom_sites_solution_hydrogens     geom
_atom_sites_solution_primary     direct
_atom_sites_solution_secondary     difmap
_refine_ls_shift/su_max     ?
_refine_ls_shift/su_max_lt     0.001
_refine_ls_shift/su_mean     0.001
_refine_diff_density_max     1.99
_refine_diff_density_min     -0.91
_refine_ls_extinction_method     none
_refine_ls_extinction_coef     ?
loop_
    _atom_type_symbol
    _atom_type_description
    _atom_type_scat_dispersion_real
    _atom_type_scat_dispersion_imag
    _atom_type_scat_source
    'C' 'C' 0.0033 0.0016
                         'International Tables Vol C Tables 4.2.6.8 and 6.1.1.4'
    'H' 'H' 0.0000 0.0000
                         'International Tables Vol C Tables 4.2.6.8 and 6.1.1.4'
    'N' 'N' 0.0061 0.0033
                         'International Tables Vol C Tables 4.2.6.8 and 6.1.1.4'
    'O' 'O' 0.0106 0.0060
                         'International Tables Vol C Tables 4.2.6.8 and 6.1.1.4'
    'S' 'S' 0.1246 0.1234
                         'International Tables Vol C Tables 4.2.6.8 and 6.1.1.4'
    'Sn' 'Sn' -0.6537 1.4246
                         'International Tables Vol C Tables 4.2.6.8 and 6.1.1.4'
_computing_data_collection     'APEX2 (Bruker, 2007)'
_computing_cell_refinement     'SAINT (Bruker, 2007)'
_computing_data_reduction     'SAINT (Bruker, 2007)'
_computing_structure_solution     'SHELXS97 (Sheldrick, 2008)'
_computing_structure_refinement     'SHELXL97 (Sheldrick, 2008)'
_computing_molecular_graphics     'X-SEED (Barbour, 2001)'
_computing_publication_material     'publCIF (Westrip, 2008)'
loop_
    _atom_site_type_symbol
    _atom_site_label
    _atom_site_fract_x
    _atom_site_fract_y
    _atom_site_fract_z
    _atom_site_U_iso_or_equiv
    _atom_site_adp_type
    _atom_site_calc_flag
    _atom_site_refinement_flags
    _atom_site_occupancy
    _atom_site_disorder_assembly
    _atom_site_disorder_group
    Sn Sn1 0.400900(17) 0.628156(16) 0.232609(11) 0.01648(6) Uani d . 1 . .
    S S1 0.24404(7) 0.05406(6) 0.56139(5) 0.02291(13) Uani d . 1 . .
    O O1 0.4075(2) 0.63541(19) 0.38521(13) 0.0191(3) Uani d . 1 . .
    O O2 0.1648(2) 0.66366(19) 0.38475(13) 0.0188(3) Uani d . 1 . .
    N N1 0.1747(2) 0.4584(2) 0.57946(15) 0.0161(4) Uani d . 1 . .
    N N2 0.1483(2) 0.3354(2) 0.58783(15) 0.0160(4) Uani d . 1 . .
    H H2N 0.0552 0.3410 0.6087 0.019 Uiso calc R 1 . .
    N N3 0.4100(2) 0.2066(2) 0.54086(17) 0.0215(4) Uani d . 1 . .
    H H3N1 0.4187 0.2883 0.5433 0.026 Uiso calc R 1 . .
    H H3N2 0.4933 0.1248 0.5240 0.026 Uiso calc R 1 . .
    C C1 0.2123(3) 0.8151(3) 0.1783(2) 0.0269(5) Uani d . 1 . .
    H H1 0.1189 0.7944 0.1863 0.032 Uiso calc R 1 . .
    C C2 0.2415(5) 0.8439(5) 0.0673(3) 0.0712(16) Uani d . 1 . .
    H H2A 0.1932 0.8001 0.0267 0.085 Uiso calc R 1 . .
    H H2B 0.3553 0.8010 0.0460 0.085 Uiso calc R 1 . .
    C C3 0.1675(4) 1.0097(4) 0.0531(2) 0.0359(7) Uani d . 1 . .
    H H3A 0.2491 1.0442 0.0376 0.043 Uiso calc R 1 . .
    H H3B 0.0987 1.0397 -0.0019 0.043 Uiso calc R 1 . .
    C C4 0.0732(5) 1.0696(4) 0.1530(3) 0.0495(9) Uani d . 1 . .
    H H4A -0.0343 1.0788 0.1542 0.059 Uiso calc R 1 . .
    H H4B 0.0672 1.1663 0.1663 0.059 Uiso calc R 1 . .
    C C5 0.1651(4) 0.9556(3) 0.2307(3) 0.0398(7) Uani d . 1 . .
    H H5A 0.2577 0.9674 0.2456 0.048 Uiso calc R 1 . .
    H H5B 0.0978 0.9625 0.2940 0.048 Uiso calc R 1 . .
    C C6 0.4168(3) 0.4221(3) 0.19650(18) 0.0199(5) Uani d . 1 . .
    C C7 0.4926(3) 0.2975(3) 0.2541(2) 0.0245(5) Uani d . 1 . .
    H H7 0.5361 0.3044 0.3126 0.029 Uiso calc R 1 . .
    C C8 0.5049(3) 0.1635(3) 0.2263(2) 0.0285(6) Uani d . 1 . .
    H H8 0.5560 0.0794 0.2661 0.034 Uiso calc R 1 . .
    C C9 0.4429(3) 0.1523(3) 0.1411(2) 0.0271(5) Uani d . 1 . .
    H H9 0.4516 0.0607 0.1223 0.032 Uiso calc R 1 . .
    C C10 0.3684(3) 0.2743(3) 0.08321(19) 0.0238(5) Uani d . 1 . .
    H H10 0.3244 0.2668 0.0251 0.029 Uiso calc R 1 . .
    C C11 0.3575(3) 0.4079(3) 0.10956(19) 0.0225(5) Uani d . 1 . .
    H H11 0.3093 0.4906 0.0680 0.027 Uiso calc R 1 . .
    C C12 0.6217(3) 0.6303(3) 0.19063(17) 0.0176(4) Uani d . 1 . .
    C C13 0.7494(3) 0.5069(3) 0.14887(18) 0.0201(5) Uani d . 1 . .
    H H13 0.7382 0.4206 0.1403 0.024 Uiso calc R 1 . .
    C C14 0.8925(3) 0.5089(3) 0.11974(19) 0.0236(5) Uani d . 1 . .
    H H14 0.9784 0.4245 0.0913 0.028 Uiso calc R 1 . .
    C C15 0.9095(3) 0.6343(3) 0.13229(19) 0.0243(5) Uani d . 1 . .
    H H15 1.0070 0.6359 0.1118 0.029 Uiso calc R 1 . .
    C C16 0.7847(3) 0.7577(3) 0.17470(19) 0.0231(5) Uani d . 1 . .
    H H16 0.7970 0.8432 0.1841 0.028 Uiso calc R 1 . .
    C C17 0.6419(3) 0.7553(3) 0.20323(18) 0.0198(5) Uani d . 1 . .
    H H17 0.5565 0.8400 0.2318 0.024 Uiso calc R 1 . .
    C C18 0.2692(3) 0.6595(2) 0.43182(18) 0.0163(4) Uani d . 1 . .
    C C19 0.2537(3) 0.6844(3) 0.54288(18) 0.0184(4) Uani d . 1 . .
    H H19A 0.2739 0.7692 0.5536 0.022 Uiso calc R 1 . .
    H H19B 0.3354 0.5982 0.5733 0.022 Uiso calc R 1 . .
    C C20 0.0950(3) 0.7117(3) 0.59732(18) 0.0194(5) Uani d . 1 . .
    H H20A 0.0866 0.7515 0.6645 0.023 Uiso calc R 1 . .
    H H20B 0.0126 0.7872 0.5600 0.023 Uiso calc R 1 . .
    C C21 0.0628(3) 0.5805(2) 0.61014(17) 0.0162(4) Uani d . 1 . .
    C C22 -0.0961(3) 0.6051(3) 0.65817(19) 0.0211(5) Uani d . 1 . .
    H H22A -0.1493 0.7023 0.6884 0.032 Uiso calc R 1 . .
    H H22B -0.0851 0.5313 0.7103 0.032 Uiso calc R 1 . .
    H H22C -0.1579 0.5979 0.6073 0.032 Uiso calc R 1 . .
    C C23 0.2715(3) 0.2065(2) 0.56254(17) 0.0170(4) Uani d . 1 . .
loop_
    _atom_site_aniso_label
    _atom_site_aniso_U_11
    _atom_site_aniso_U_22
    _atom_site_aniso_U_33
    _atom_site_aniso_U_12
    _atom_site_aniso_U_13
    _atom_site_aniso_U_23
    Sn1 0.01453(9) 0.01349(9) 0.02213(10) -0.00650(6) -0.00357(6) 0.00085(6)
    S1 0.0168(3) 0.0119(3) 0.0404(4) -0.0064(2) -0.0043(2) 0.0007(2)
    O1 0.0150(8) 0.0209(8) 0.0235(8) -0.0098(7) -0.0020(6) -0.0008(6)
    O2 0.0167(8) 0.0197(8) 0.0223(8) -0.0099(7) -0.0036(6) 0.0004(6)
    N1 0.0180(9) 0.0135(9) 0.0185(9) -0.0081(8) -0.0033(7) -0.0001(7)
    N2 0.0139(9) 0.0128(9) 0.0219(9) -0.0065(7) -0.0021(7) 0.0007(7)
    N3 0.0148(9) 0.0140(9) 0.0349(11) -0.0058(8) 0.0000(8) -0.0047(8)
    C1 0.0213(12) 0.0260(13) 0.0251(12) -0.0028(10) -0.0042(10) 0.0019(10)
    C2 0.046(2) 0.068(3) 0.040(2) 0.023(2) 0.0084(16) 0.0231(19)
    C3 0.0378(16) 0.0442(18) 0.0334(15) -0.0241(14) -0.0144(12) 0.0166(13)
    C4 0.049(2) 0.0292(16) 0.064(2) -0.0123(15) -0.0080(18) 0.0046(15)
    C5 0.0435(18) 0.0289(15) 0.0423(17) -0.0111(14) -0.0067(14) 0.0004(13)
    C6 0.0214(11) 0.0190(11) 0.0228(11) -0.0120(10) -0.0032(9) 0.0000(9)
    C7 0.0274(13) 0.0209(12) 0.0287(13) -0.0120(10) -0.0120(10) 0.0026(10)
    C8 0.0327(14) 0.0183(12) 0.0366(14) -0.0120(11) -0.0105(11) 0.0048(10)
    C9 0.0285(14) 0.0221(12) 0.0323(14) -0.0124(11) -0.0035(11) -0.0021(10)
    C10 0.0257(13) 0.0257(13) 0.0224(12) -0.0133(11) -0.0020(10) -0.0032(9)
    C11 0.0236(12) 0.0205(12) 0.0230(12) -0.0091(10) -0.0052(9) 0.0021(9)
    C12 0.0163(11) 0.0177(11) 0.0186(10) -0.0072(9) -0.0035(8) 0.0027(8)
    C13 0.0215(12) 0.0169(11) 0.0209(11) -0.0075(9) -0.0030(9) 0.0021(9)
    C14 0.0188(12) 0.0238(12) 0.0227(12) -0.0050(10) -0.0008(9) 0.0009(9)
    C15 0.0200(12) 0.0322(14) 0.0232(12) -0.0144(11) -0.0020(9) 0.0040(10)
    C16 0.0265(13) 0.0260(12) 0.0233(12) -0.0171(11) -0.0041(10) 0.0015(9)
    C17 0.0194(11) 0.0185(11) 0.0211(11) -0.0079(9) -0.0026(9) -0.0003(9)
    C18 0.0165(11) 0.0098(9) 0.0234(11) -0.0063(8) -0.0023(8) -0.0002(8)
    C19 0.0206(11) 0.0142(10) 0.0228(11) -0.0095(9) -0.0038(9) -0.0014(8)
    C20 0.0202(11) 0.0143(10) 0.0226(11) -0.0064(9) -0.0013(9) -0.0029(8)
    C21 0.0163(11) 0.0157(10) 0.0162(10) -0.0063(9) -0.0033(8) -0.0009(8)
    C22 0.0172(11) 0.0209(11) 0.0234(11) -0.0070(9) -0.0006(9) -0.0032(9)
    C23 0.0173(11) 0.0139(10) 0.0203(11) -0.0068(9) -0.0050(8) 0.0006(8)
loop_
    _geom_bond_atom_site_label_1
    _geom_bond_atom_site_label_2
    _geom_bond_site_symmetry_2
    _geom_bond_distance
    _geom_bond_publ_flag
    Sn1 O1 . 2.063(2) yes
    Sn1 C1 . 2.131(3) yes
    Sn1 C6 . 2.125(2) yes
    Sn1 C12 . 2.134(2) yes
    S1 C23 . 1.695(2) ?
    O1 C18 . 1.320(3) ?
    O2 C18 . 1.227(3) ?
    N1 C21 . 1.283(3) ?
    N1 N2 . 1.387(3) ?
    N2 C23 . 1.350(3) ?
    N2 H2N . 0.8800 ?
    N3 C23 . 1.325(3) ?
    N3 H3N1 . 0.8800 ?
    N3 H3N2 . 0.8800 ?
    C1 C5 . 1.492(4) ?
    C1 C2 . 1.522(4) ?
    C1 H1 . 1.0000 ?
    C2 C3 . 1.532(5) ?
    C2 H2A . 0.9900 ?
    C2 H2B . 0.9900 ?
    C3 C4 . 1.519(5) ?
    C3 H3A . 0.9900 ?
    C3 H3B . 0.9900 ?
    C4 C5 . 1.547(5) ?
    C4 H4A . 0.9900 ?
    C4 H4B . 0.9900 ?
    C5 H5A . 0.9900 ?
    C5 H5B . 0.9900 ?
    C6 C11 . 1.396(3) ?
    C6 C7 . 1.398(3) ?
    C7 C8 . 1.393(4) ?
    C7 H7 . 0.9500 ?
    C8 C9 . 1.379(4) ?
    C8 H8 . 0.9500 ?
    C9 C10 . 1.380(4) ?
    C9 H9 . 0.9500 ?
    C10 C11 . 1.387(4) ?
    C10 H10 . 0.9500 ?
    C11 H11 . 0.9500 ?
    C12 C13 . 1.398(3) ?
    C12 C17 . 1.399(3) ?
    C13 C14 . 1.391(4) ?
    C13 H13 . 0.9500 ?
    C14 C15 . 1.384(4) ?
    C14 H14 . 0.9500 ?
    C15 C16 . 1.389(4) ?
    C15 H15 . 0.9500 ?
    C16 C17 . 1.388(4) ?
    C16 H16 . 0.9500 ?
    C17 H17 . 0.9500 ?
    C18 C19 . 1.505(3) ?
    C19 C20 . 1.520(3) ?
    C19 H19A . 0.9900 ?
    C19 H19B . 0.9900 ?
    C20 C21 . 1.503(3) ?
    C20 H20A . 0.9900 ?
    C20 H20B . 0.9900 ?
    C21 C22 . 1.499(3) ?
    C22 H22A . 0.9800 ?
    C22 H22B . 0.9800 ?
    C22 H22C . 0.9800 ?
loop_
    _geom_angle_atom_site_label_1
    _geom_angle_atom_site_label_2
    _geom_angle_atom_site_label_3
    _geom_angle_site_symmetry_1
    _geom_angle_site_symmetry_3
    _geom_angle
    _geom_angle_publ_flag
    O1 Sn1 C1 . . 112.70(10)
                           yes
    O1 Sn1 C6 . . 108.60(10)
                           yes
    O1 Sn1 C12 . . 95.90(10)
                           yes
    C1 Sn1 C6 . . 116.50(10)
                           yes
    C1 Sn1 C12 . . 112.10(10)
                            yes
    C6 Sn1 C12 . . 109.20(10)
                            yes
    Sn1 O1 C18 . . 109.30(10)
                            yes
    C21 N1 N2 . . 118.3(2) ?
    C23 N2 N1 . . 117.11(19) ?
    C23 N2 H2N . . 121.4 ?
    N1 N2 H2N . . 121.4 ?
    C23 N3 H3N1 . . 120.0 ?
    C23 N3 H3N2 . . 120.0 ?
    H3N1 N3 H3N2 . . 120.0 ?
    C5 C1 C2 . . 106.2(3) ?
    C5 C1 Sn1 . . 116.7(2) ?
    C2 C1 Sn1 . . 113.0(2) ?
    C5 C1 H1 . . 106.8 ?
    C2 C1 H1 . . 106.8 ?
    Sn1 C1 H1 . . 106.8 ?
    C1 C2 C3 . . 106.9(3) ?
    C1 C2 H2A . . 110.3 ?
    C3 C2 H2A . . 110.3 ?
    C1 C2 H2B . . 110.3 ?
    C3 C2 H2B . . 110.3 ?
    H2A C2 H2B . . 108.6 ?
    C4 C3 C2 . . 104.5(3) ?
    C4 C3 H3A . . 110.9 ?
    C2 C3 H3A . . 110.9 ?
    C4 C3 H3B . . 110.9 ?
    C2 C3 H3B . . 110.9 ?
    H3A C3 H3B . . 108.9 ?
    C3 C4 C5 . . 104.1(3) ?
    C3 C4 H4A . . 110.9 ?
    C5 C4 H4A . . 110.9 ?
    C3 C4 H4B . . 110.9 ?
    C5 C4 H4B . . 110.9 ?
    H4A C4 H4B . . 109.0 ?
    C1 C5 C4 . . 102.4(3) ?
    C1 C5 H5A . . 111.3 ?
    C4 C5 H5A . . 111.3 ?
    C1 C5 H5B . . 111.3 ?
    C4 C5 H5B . . 111.3 ?
    H5A C5 H5B . . 109.2 ?
    C11 C6 C7 . . 118.4(2) ?
    C11 C6 Sn1 . . 119.38(18) ?
    C7 C6 Sn1 . . 122.09(18) ?
    C8 C7 C6 . . 120.4(2) ?
    C8 C7 H7 . . 119.8 ?
    C6 C7 H7 . . 119.8 ?
    C9 C8 C7 . . 120.2(3) ?
    C9 C8 H8 . . 119.9 ?
    C7 C8 H8 . . 119.9 ?
    C8 C9 C10 . . 120.0(2) ?
    C8 C9 H9 . . 120.0 ?
    C10 C9 H9 . . 120.0 ?
    C9 C10 C11 . . 120.2(2) ?
    C9 C10 H10 . . 119.9 ?
    C11 C10 H10 . . 119.9 ?
    C10 C11 C6 . . 120.7(2) ?
    C10 C11 H11 . . 119.7 ?
    C6 C11 H11 . . 119.7 ?
    C13 C12 C17 . . 118.4(2) ?
    C13 C12 Sn1 . . 120.71(18) ?
    C17 C12 Sn1 . . 120.94(18) ?
    C14 C13 C12 . . 120.8(2) ?
    C14 C13 H13 . . 119.6 ?
    C12 C13 H13 . . 119.6 ?
    C15 C14 C13 . . 119.9(2) ?
    C15 C14 H14 . . 120.1 ?
    C13 C14 H14 . . 120.1 ?
    C14 C15 C16 . . 120.4(2) ?
    C14 C15 H15 . . 119.8 ?
    C16 C15 H15 . . 119.8 ?
    C17 C16 C15 . . 119.5(2) ?
    C17 C16 H16 . . 120.2 ?
    C15 C16 H16 . . 120.2 ?
    C16 C17 C12 . . 121.1(2) ?
    C16 C17 H17 . . 119.5 ?
    C12 C17 H17 . . 119.5 ?
    O2 C18 O1 . . 120.5(2) ?
    O2 C18 C19 . . 125.2(2) ?
    O1 C18 C19 . . 114.2(2) ?
    C18 C19 C20 . . 114.6(2) ?
    C18 C19 H19A . . 108.6 ?
    C20 C19 H19A . . 108.6 ?
    C18 C19 H19B . . 108.6 ?
    C20 C19 H19B . . 108.6 ?
    H19A C19 H19B . . 107.6 ?
    C21 C20 C19 . . 115.40(19) ?
    C21 C20 H20A . . 108.4 ?
    C19 C20 H20A . . 108.4 ?
    C21 C20 H20B . . 108.4 ?
    C19 C20 H20B . . 108.4 ?
    H20A C20 H20B . . 107.5 ?
    N1 C21 C22 . . 126.5(2) ?
    N1 C21 C20 . . 116.6(2) ?
    C22 C21 C20 . . 116.8(2) ?
    C21 C22 H22A . . 109.5 ?
    C21 C22 H22B . . 109.5 ?
    H22A C22 H22B . . 109.5 ?
    C21 C22 H22C . . 109.5 ?
    H22A C22 H22C . . 109.5 ?
    H22B C22 H22C . . 109.5 ?
    N3 C23 N2 . . 117.2(2) ?
    N3 C23 S1 . . 123.29(18) ?
    N2 C23 S1 . . 119.54(18) ?
loop_
    _geom_torsion_atom_site_label_1
    _geom_torsion_atom_site_label_2
    _geom_torsion_atom_site_label_3
    _geom_torsion_atom_site_label_4
    _geom_torsion_site_symmetry_1
    _geom_torsion_site_symmetry_2
    _geom_torsion_site_symmetry_3
    _geom_torsion_site_symmetry_4
    _geom_torsion
    _geom_torsion_publ_flag
    C6 Sn1 O1 C18 . . . . -77.70(16) ?
    C1 Sn1 O1 C18 . . . . 52.80(17) ?
    C12 Sn1 O1 C18 . . . . 169.72(15) ?
    C21 N1 N2 C23 . . . . -174.8(2) ?
    O1 Sn1 C1 C5 . . . . 32.7(3) ?
    C6 Sn1 C1 C5 . . . . 159.1(2) ?
    C12 Sn1 C1 C5 . . . . -74.2(2) ?
    O1 Sn1 C1 C2 . . . . 156.3(3) ?
    C6 Sn1 C1 C2 . . . . -77.3(3) ?
    C12 Sn1 C1 C2 . . . . 49.4(3) ?
    C5 C1 C2 C3 . . . . -15.5(4) ?
    Sn1 C1 C2 C3 . . . . -144.7(3) ?
    C1 C2 C3 C4 . . . . -9.9(5) ?
    C2 C3 C4 C5 . . . . 30.7(4) ?
    C2 C1 C5 C4 . . . . 34.0(4) ?
    Sn1 C1 C5 C4 . . . . 161.0(2) ?
    C3 C4 C5 C1 . . . . -40.3(4) ?
    O1 Sn1 C6 C11 . . . . 155.98(19) ?
    C1 Sn1 C6 C11 . . . . 27.6(2) ?
    C12 Sn1 C6 C11 . . . . -100.6(2) ?
    O1 Sn1 C6 C7 . . . . -27.7(2) ?
    C1 Sn1 C6 C7 . . . . -156.1(2) ?
    C12 Sn1 C6 C7 . . . . 75.7(2) ?
    C11 C6 C7 C8 . . . . -1.6(4) ?
    Sn1 C6 C7 C8 . . . . -178.0(2) ?
    C6 C7 C8 C9 . . . . 0.4(4) ?
    C7 C8 C9 C10 . . . . -0.1(4) ?
    C8 C9 C10 C11 . . . . 1.0(4) ?
    C9 C10 C11 C6 . . . . -2.2(4) ?
    C7 C6 C11 C10 . . . . 2.5(4) ?
    Sn1 C6 C11 C10 . . . . 179.0(2) ?
    O1 Sn1 C12 C13 . . . . 110.54(19) ?
    C6 Sn1 C12 C13 . . . . -1.5(2) ?
    C1 Sn1 C12 C13 . . . . -132.09(19) ?
    O1 Sn1 C12 C17 . . . . -70.09(19) ?
    C6 Sn1 C12 C17 . . . . 177.87(18) ?
    C1 Sn1 C12 C17 . . . . 47.3(2) ?
    C17 C12 C13 C14 . . . . -0.6(4) ?
    Sn1 C12 C13 C14 . . . . 178.79(18) ?
    C12 C13 C14 C15 . . . . 0.2(4) ?
    C13 C14 C15 C16 . . . . 0.6(4) ?
    C14 C15 C16 C17 . . . . -0.9(4) ?
    C15 C16 C17 C12 . . . . 0.4(4) ?
    C13 C12 C17 C16 . . . . 0.3(4) ?
    Sn1 C12 C17 C16 . . . . -179.07(18) ?
    Sn1 O1 C18 O2 . . . . 5.1(3) ?
    Sn1 O1 C18 C19 . . . . -173.25(14) ?
    O2 C18 C19 C20 . . . . 2.0(3) ?
    O1 C18 C19 C20 . . . . -179.78(19) ?
    C18 C19 C20 C21 . . . . 72.7(3) ?
    N2 N1 C21 C22 . . . . 2.0(3) ?
    N2 N1 C21 C20 . . . . -178.51(19) ?
    C19 C20 C21 N1 . . . . 3.9(3) ?
    C19 C20 C21 C22 . . . . -176.6(2) ?
    N1 N2 C23 N3 . . . . 6.1(3) ?
    N1 N2 C23 S1 . . . . -174.76(16) ?
loop_
    _geom_hbond_atom_site_label_D
    _geom_hbond_atom_site_label_H
    _geom_hbond_atom_site_label_A
    _geom_hbond_site_symmetry_A
    _geom_hbond_distance_DH
    _geom_hbond_distance_HA
    _geom_hbond_distance_DA
    _geom_hbond_angle_DHA
    _geom_hbond_publ_flag
    N2 H2<i>n</i> O2 2_566 0.88 2.12 2.975(3) 163 yes
    N3 H3<i>n</i>1 O1 2_666 0.88 2.43 3.121(3) 136 yes
    N3 H3<i>n</i>2 S1 2_656 0.88 2.54 3.389(2) 161 yes
