# Supplementary material for: Cyclo­pentyl­diphen­yl(4-thio­semi­carbazonopenta­noato-κO)tin(IV)
Source: Acta Crystallogr Sect E Struct Rep Online. 2008 Apr 26;64(Pt 5):m722–3. doi: 10.1107/S1600536808011112 (PMC2961090; doi:10.1107/S1600536808011112)
Supplement: Supplementary file 2 [file e-64-0m722-Isup2.hkl]

# 
# h,k,l, Fc-squared, Fo-squared, sigma(Fo-squared) and status flag 
# 
data_I
_shelx_title '  P-1' 
_shelx_refln_list_code          4 
_shelx_F_calc_maximum      178.49 
_exptl_crystal_F_000       540.00 
_reflns_d_resolution_high  0.7696 
 
loop_ 
 _symmetry_equiv_pos_as_xyz 
 'x, y, z' 
 '-x, -y, -z' 
 
_cell_length_a     9.5780 
_cell_length_b    10.2375 
_cell_length_c    13.4205 
_cell_angle_alpha  86.901 
_cell_angle_beta   83.370 
_cell_angle_gamma  63.667 
 
_shelx_F_squared_multiplier     1.000 
 
loop_ 
 _refln_index_h 
 _refln_index_k 
 _refln_index_l 
 _refln_F_squared_calc 
 _refln_F_squared_meas 
 _refln_F_squared_sigma 
 _refln_observed_status 
   1   0   0     5351.67     4484.22     74.75 o 
   2   0   0      445.11      318.10      6.00 o 
   3   0   0      440.76      342.19      6.92 o 
   4   0   0     4033.93     4069.04     48.90 o 
   5   0   0     5375.03     5525.42     66.35 o 
   6   0   0     6143.06     6221.84     61.27 o 
   7   0   0       61.47       70.52      2.77 o 
   8   0   0      910.83      899.32     15.70 o 
   9   0   0     1377.91     1398.34     22.67 o 
  10   0   0      537.39      521.79     12.05 o 
  11   0   0      342.16      324.98     15.23 o 
 -10   1   0      856.75      843.95     25.54 o 
  -9   1   0     1979.32     1963.21     29.99 o 
  -8   1   0     1190.82     1219.25     20.02 o 
  -7   1   0      137.99      141.36     13.86 o 
  -6   1   0       98.92      115.12      6.53 o 
  -5   1   0     2036.20     2134.13     22.41 o 
  -4   1   0    10810.52    11077.50    108.28 o 
  -3   1   0     2602.31     2324.63     22.59 o 
  -2   1   0      185.54      149.10      2.23 o 
  -1   1   0      833.44     1044.57     14.34 o 
   0   1   0    10440.47     9743.76    638.69 o 
   1   1   0     3145.99     3401.54     73.07 o 
   3   1   0      149.99       45.18      2.77 o 
   4   1   0     3345.65     4159.57     77.51 o 
   5   1   0      918.74      824.70     11.75 o 
   6   1   0     2355.71     2492.13     31.61 o 
   7   1   0     1881.41     1887.32     25.11 o 
   8   1   0     1044.53     1066.30     16.00 o 
   9   1   0       19.06        5.72      8.01 o 
  10   1   0      878.94      895.23     18.74 o 
  11   1   0      444.16      442.28     11.33 o 
 -10   2   0       29.04       24.35      6.26 o 
  -9   2   0      212.08      218.22     12.06 o 
  -8   2   0     1768.73     1816.88     27.78 o 
  -7   2   0     1847.76     1900.69     42.48 o 
  -6   2   0      301.68      308.69      5.34 o 
  -5   2   0      648.45      659.80      7.26 o 
  -4   2   0     1016.51     1123.48     10.83 o 
  -3   2   0     2037.50     2002.06     17.76 o 
  -2   2   0     9682.61     9858.15    114.23 o 
  -1   2   0    10541.24    11238.87    116.54 o 
   0   2   0      509.96      484.34      7.15 o 
   1   2   0       50.09       28.61      1.06 o 
   2   2   0     6884.89     7093.59     85.58 o 
   3   2   0     4602.17     4128.19     85.19 o 
   4   2   0     2897.14     3451.20     64.27 o 
   5   2   0     2054.94     2038.72     39.94 o 
   6   2   0     1286.18     1262.69     26.89 o 
   7   2   0     3379.54     3478.60     43.34 o 
   8   2   0     3365.39     3442.82     43.58 o 
   9   2   0      727.78      745.34     20.80 o 
  10   2   0      195.43      195.27     10.48 o 
  11   2   0       28.33       31.14      9.39 o 
  -9   3   0      103.43       92.01      9.16 o 
  -8   3   0      256.00      270.32      9.46 o 
  -7   3   0      600.92      606.80     12.22 o 
  -6   3   0     2100.35     2176.98     35.25 o 
  -5   3   0     2070.25     2020.02     18.74 o 
  -4   3   0      553.57      636.24      7.00 o 
  -3   3   0     1131.96     1180.30     10.78 o 
  -2   3   0     5617.62     5884.45     47.92 o 
  -1   3   0     1521.14     1634.31     22.88 o 
   0   3   0     9562.26    10111.21     82.83 o 
   1   3   0      291.87      293.75      3.35 o 
   2   3   0     6118.63     5972.98     76.84 o 
   3   3   0     3696.66     4071.00     51.92 o 
   4   3   0    10560.92    10773.02    286.61 o 
   5   3   0     1450.13     1669.52     21.40 o 
   6   3   0       47.38       23.96      2.70 o 
   7   3   0        0.93       -3.26      2.18 o 
   8   3   0     3737.34     3800.44     73.86 o 
   9   3   0     3131.86     3248.05     41.76 o 
  10   3   0      318.13      284.18     11.86 o 
  11   3   0        0.26       -5.34      3.56 o 
  12   3   0        9.58       10.92      5.27 o 
  -8   4   0      306.85      325.02     14.90 o 
  -7   4   0      264.88      284.42     10.15 o 
  -6   4   0     1898.09     1957.13     28.88 o 
  -5   4   0     1083.72     1137.02     12.15 o 
  -4   4   0     3372.45     3285.05     25.62 o 
  -3   4   0     1550.40     1654.61     13.64 o 
  -2   4   0      661.97      727.92      7.51 o 
  -1   4   0     3053.52     2810.86     21.53 o 
   0   4   0     6009.89     6582.74     53.25 o 
   1   4   0     7173.46     7640.69     61.75 o 
   2   4   0     6236.00     6886.66     56.00 o 
   3   4   0        6.07       23.43      1.32 o 
   4   4   0     2044.96     2236.31     22.68 o 
   5   4   0     6268.70     6185.82     73.43 o 
   6   4   0     1946.54     2042.42     32.63 o 
   7   4   0      571.86      575.00      9.62 o 
   8   4   0      205.68      230.07     14.22 o 
   9   4   0      413.70      406.56      8.57 o 
  10   4   0     2034.38     2071.10     28.88 o 
  11   4   0      941.07      917.02     19.72 o 
  12   4   0        0.74       -1.32      3.10 o 
  -8   5   0      352.30      328.08     15.39 o 
  -7   5   0      807.47      863.19     16.57 o 
  -6   5   0        5.58        5.13      7.18 o 
  -5   5   0     2537.83     2542.54     35.92 o 
  -4   5   0     3874.12     4053.69     31.47 o 
  -3   5   0      979.36      969.28      9.11 o 
  -2   5   0     1181.57     1189.33     11.56 o 
  -1   5   0      849.33      839.37      7.63 o 
   0   5   0     2856.79     2756.42     21.32 o 
   1   5   0    16220.03    18221.80    136.70 o 
   2   5   0     7250.90     8096.67     60.47 o 
   3   5   0      139.13      240.55      4.03 o 
   4   5   0        0.60       18.94      1.42 o 
   5   5   0     1890.70     1993.42     20.73 o 
   6   5   0     6176.68     6427.09     62.77 o 
   7   5   0     4351.71     4543.89     45.41 o 
   8   5   0     1612.88     1578.33     21.79 o 
   9   5   0      150.39      109.94      8.72 o 
  10   5   0      752.47      717.99     17.24 o 
  11   5   0      522.43      578.72     15.56 o 
  12   5   0      598.90      618.76     16.91 o 
  -7   6   0      477.45      463.80     18.03 o 
  -6   6   0      255.02      270.94      8.32 o 
  -5   6   0      208.88      204.04      9.62 o 
  -4   6   0     1427.16     1424.78     14.70 o 
  -3   6   0     4611.69     4851.89     37.25 o 
  -2   6   0     2002.10     1925.98     17.85 o 
  -1   6   0      467.74      506.47      5.53 o 
   0   6   0      350.91      368.06      4.49 o 
   1   6   0      210.68      200.44      2.93 o 
   2   6   0     4718.93     5080.50     38.22 o 
   3   6   0     1429.26     1182.28     13.23 o 
   4   6   0     3064.33     3034.16     30.35 o 
   5   6   0      409.78      361.99      5.71 o 
   6   6   0     1317.05     1361.70     18.62 o 
   7   6   0       29.11       42.14      2.75 o 
   8   6   0     3370.25     3449.61     42.36 o 
   9   6   0     2245.55     2093.47     27.77 o 
  10   6   0       52.89       62.32      6.33 o 
  11   6   0      428.08      422.97      9.32 o 
  12   6   0      400.83      417.92     13.58 o 
  -6   7   0     1252.57     1319.02     34.51 o 
  -5   7   0      497.46      510.44     11.61 o 
  -4   7   0       11.10       10.60      4.20 o 
  -3   7   0       82.58       86.36      3.83 o 
  -2   7   0      173.25      197.43      3.81 o 
  -1   7   0     1456.08     1454.34     12.73 o 
   0   7   0     3864.49     4073.36     31.43 o 
   1   7   0      154.79      154.74      2.74 o 
   2   7   0     1464.45     1378.64     11.85 o 
   3   7   0     2136.49     2181.70     27.92 o 
   4   7   0     3182.75     3296.07     33.15 o 
   5   7   0     4231.37     4054.00     40.21 o 
   6   7   0     2422.85     2620.91     32.93 o 
   7   7   0       21.78       25.50      2.42 o 
   8   7   0     3318.35     3200.60     39.95 o 
   9   7   0     1514.30     1577.98     22.28 o 
  10   7   0      999.90      912.37     15.09 o 
  11   7   0      436.69      455.24      9.92 o 
  12   7   0       72.91       70.89      6.46 o 
  -5   8   0      879.89      925.52     26.60 o 
  -4   8   0     2168.54     2130.21     24.88 o 
  -3   8   0      408.55      423.67      7.68 o 
  -2   8   0       21.05       24.65      1.63 o 
  -1   8   0     1015.26     1038.32     10.03 o 
   0   8   0      857.37      878.20      8.71 o 
   1   8   0     2396.52     2503.85     20.39 o 
   2   8   0     2606.58     2576.76     24.31 o 
   3   8   0      528.48      540.18      7.91 o 
   4   8   0     2910.56     3044.05     31.28 o 
   5   8   0     2107.94     1994.57     21.73 o 
   6   8   0     1277.38     1216.74     14.66 o 
   7   8   0      472.19      546.83     10.11 o 
   8   8   0        0.90       18.90      6.10 o 
   9   8   0      705.84      664.29     12.03 o 
  10   8   0     1877.87     1964.49     27.32 o 
  11   8   0      263.59      251.18      7.33 o 
  12   8   0        1.28        4.81      3.89 o 
  -4   9   0      487.56      456.57     18.21 o 
  -3   9   0     1050.39     1053.51     14.50 o 
  -2   9   0      880.84      903.75      9.52 o 
  -1   9   0       59.70       69.46      4.44 o 
   0   9   0     1479.56     1486.68     14.94 o 
   1   9   0     1316.48     1293.95     13.31 o 
   2   9   0     3102.23     3086.21     27.44 o 
   3   9   0      931.71     1023.29     14.33 o 
   4   9   0      241.65      246.81      5.21 o 
   5   9   0      245.17      302.64      5.89 o 
   6   9   0     2830.19     2845.81     30.18 o 
   7   9   0      432.08      377.40      8.31 o 
   8   9   0      526.30      527.21     10.41 o 
   9   9   0      520.72      534.82     10.76 o 
  10   9   0      190.80      187.08      6.34 o 
  11   9   0      844.89      882.05     15.68 o 
  -3  10   0      966.48      970.06     16.72 o 
  -2  10   0      591.10      595.74     11.84 o 
  -1  10   0      357.21      399.02      6.33 o 
   0  10   0      311.28      307.30      5.39 o 
   1  10   0       67.10       83.18      2.92 o 
   2  10   0     2826.30     2766.40     32.91 o 
   3  10   0     1322.52     1302.29     16.02 o 
   4  10   0     1038.00     1012.03     13.32 o 
   5  10   0      243.18      249.65      5.54 o 
   6  10   0      184.51      184.30      4.87 o 
   7  10   0      811.64      863.55     14.66 o 
   8  10   0     1735.12     1598.97     23.36 o 
   9  10   0     1121.44     1047.56     33.01 o 
  10  10   0       51.08       57.90      4.07 o 
  11  10   0      164.01      143.79      6.05 o 
  -1  11   0      961.45      972.12     16.71 o 
   0  11   0      203.59      230.45      5.03 o 
   1  11   0      191.78      179.02      5.76 o 
   2  11   0       13.74       18.43      3.63 o 
   3  11   0      696.43      716.47     10.83 o 
   4  11   0     2820.00     2651.27     29.11 o 
   5  11   0     1437.57     1377.85     17.30 o 
   6  11   0        7.00       15.20      2.37 o 
   7  11   0      120.04      143.55      4.66 o 
   8  11   0       20.81       28.13      6.26 o 
   9  11   0     1110.33     1081.97     18.15 o 
  10  11   0     2784.48     2622.20     36.08 o 
   1  12   0     1523.92     1525.85     43.77 o 
   2  12   0      122.93      121.05      5.58 o 
   3  12   0       44.67       50.74      3.22 o 
   4  12   0      294.31      296.36      8.49 o 
   5  12   0      495.33      473.31      8.71 o 
   6  12   0     1520.89     1392.38     18.01 o 
   7  12   0      593.48      646.52     10.72 o 
   8  12   0      150.39      146.19      6.01 o 
   9  12   0      393.73      394.69     15.84 o 
   4  13   0       10.84       17.38      2.54 o 
   5  13   0      626.95      660.66     11.16 o 
   6  13   0      295.05      305.19      7.17 o 
   7  13   0      227.17      189.99      5.79 o 
  -7 -13   1       30.50       29.57      3.05 o 
  -6 -13   1      851.64      831.91     12.98 o 
  -5 -13   1      513.98      594.08     10.42 o 
  -4 -13   1      263.02      257.55      6.56 o 
  -9 -12   1      609.53      604.92     12.77 o 
  -8 -12   1      415.95      383.30      9.65 o 
  -7 -12   1      654.21      597.37     12.32 o 
  -6 -12   1      419.17      390.59     12.91 o 
  -5 -12   1       31.96       25.27      2.57 o 
  -4 -12   1     1020.35     1018.75     14.25 o 
  -3 -12   1      714.40      709.39     11.19 o 
  -2 -12   1      124.84      114.16      4.33 o 
  -1 -12   1      185.17      195.91      4.78 o 
 -10 -11   1      483.63      520.16     11.59 o 
  -9 -11   1       96.70       94.13      4.95 o 
  -8 -11   1     1877.96     1924.47     27.64 o 
  -7 -11   1     1762.87     1685.26     37.36 o 
  -6 -11   1      928.91      892.23     19.50 o 
  -5 -11   1       50.07       54.37      3.12 o 
  -4 -11   1        7.42       39.03      2.76 o 
  -3 -11   1      371.49      389.33      7.42 o 
  -2 -11   1     2935.72     2867.88     26.69 o 
  -1 -11   1     1515.43     1553.64     16.25 o 
   0 -11   1       13.99       22.09      2.11 o 
   1 -11   1        7.97       13.21      1.90 o 
 -11 -10   1      521.52      483.57     21.17 o 
 -10 -10   1      429.71      373.09      9.59 o 
  -9 -10   1      348.50      360.61      8.82 o 
  -8 -10   1       15.44       13.15      2.66 o 
  -7 -10   1      384.09      403.00      9.03 o 
  -6 -10   1     1579.69     1578.64     18.87 o 
  -5 -10   1     1802.13     1863.42     21.39 o 
  -4 -10   1      230.57      166.26      4.58 o 
  -3 -10   1       55.35       73.13      2.82 o 
  -2 -10   1        4.14       16.13      2.15 o 
  -1 -10   1     1201.26     1184.01     12.82 o 
   0 -10   1     1930.56     2015.04     19.59 o 
   1 -10   1      336.97      333.30      6.45 o 
   2 -10   1       95.78       87.36      4.57 o 
 -11  -9   1        0.62        3.59      2.43 o 
 -10  -9   1     1029.24     1009.69     16.84 o 
  -9  -9   1     3362.13     3136.35     62.11 o 
  -8  -9   1      826.94      754.89     23.40 o 
  -7  -9   1       11.16       23.15      2.66 o 
  -6  -9   1      191.59      203.86      4.85 o 
  -5  -9   1     1290.53     1318.82     15.86 o 
  -4  -9   1     4843.64     4793.78     47.80 o 
  -3  -9   1     1816.83     1736.42     16.83 o 
  -2  -9   1       91.87      116.71      3.17 o 
  -1  -9   1      341.51      376.08      5.68 o 
   0  -9   1     4063.11     3947.29     34.34 o 
   1  -9   1     1648.50     1685.18     15.15 o 
   2  -9   1     1131.34     1133.25     13.93 o 
   3  -9   1      177.25      178.78      5.08 o 
   4  -9   1      362.00      359.36     14.83 o 
 -12  -8   1      133.62      141.52      8.47 o 
 -11  -8   1      100.89      134.85      5.52 o 
 -10  -8   1       25.92       47.87      5.31 o 
  -9  -8   1     1083.21     1100.87     26.17 o 
  -8  -8   1     3620.00     3502.53     43.71 o 
  -7  -8   1     2245.90     2113.22     28.00 o 
  -6  -8   1       12.33       16.06      2.17 o 
  -5  -8   1      781.78      836.40     10.94 o 
  -4  -8   1     1242.21     1251.66     14.73 o 
  -3  -8   1      338.44      378.71      5.37 o 
  -2  -8   1     2737.45     2706.72     24.04 o 
  -1  -8   1      124.63      157.67      3.14 o 
   0  -8   1     4044.53     4189.26     32.64 o 
   1  -8   1      899.90      880.26      8.89 o 
   2  -8   1      671.29      704.87      7.72 o 
   3  -8   1      467.33      458.17      6.97 o 
   4  -8   1      157.11      174.08      6.49 o 
   5  -8   1       40.75       30.55      6.03 o 
 -12  -7   1      681.71      673.17     18.39 o 
 -11  -7   1     1440.24     1432.38     21.53 o 
 -10  -7   1      296.95      330.74      9.59 o 
  -9  -7   1      154.79      183.60      5.72 o 
  -8  -7   1      622.61      655.07     11.43 o 
  -7  -7   1     1463.52     1476.56     20.51 o 
  -6  -7   1     1234.30     1152.47     21.42 o 
  -5  -7   1     1876.99     1782.52     19.43 o 
  -4  -7   1       51.55       52.53      2.42 o 
  -3  -7   1     1257.37     1239.72     12.13 o 
  -2  -7   1     1404.46     1477.57     13.96 o 
  -1  -7   1     3188.17     3234.11     25.30 o 
   0  -7   1     1239.94     1326.10     11.68 o 
   1  -7   1     2120.31     2071.44     17.19 o 
   2  -7   1      411.43      424.82      5.27 o 
   3  -7   1     2391.31     2386.00     47.46 o 
   4  -7   1      329.65      345.96      6.68 o 
   5  -7   1      472.20      440.99     16.38 o 
   6  -7   1       38.92       42.88      6.85 o 
 -12  -6   1      355.03      403.32     13.58 o 
 -11  -6   1      530.37      512.18     14.86 o 
 -10  -6   1      812.23      752.49     13.66 o 
  -9  -6   1     2220.20     2303.20     30.20 o 
  -8  -6   1      312.25      311.42      7.05 o 
  -7  -6   1     1707.17     1757.51     23.28 o 
  -6  -6   1     2766.27     2799.52     34.56 o 
  -5  -6   1     1981.06     1894.04     24.18 o 
  -4  -6   1     2117.30     2135.85     22.14 o 
  -3  -6   1     1029.15     1088.42     10.59 o 
  -2  -6   1     1046.89     1053.83      8.98 o 
  -1  -6   1     9514.19     9983.65     80.87 o 
   0  -6   1     7791.71     7881.52    102.11 o 
   1  -6   1     1014.44     1079.78     10.62 o 
   2  -6   1        0.22       10.31      1.20 o 
   3  -6   1       21.60       24.91      3.77 o 
   4  -6   1     2174.38     2259.26     18.89 o 
   5  -6   1     3370.40     3416.44     74.17 o 
   6  -6   1      227.63      231.78     11.90 o 
   7  -6   1        0.43       -4.38      4.09 o 
 -12  -5   1        1.69       -4.45      2.97 o 
 -11  -5   1      394.47      452.20     13.61 o 
 -10  -5   1     1268.65     1270.78     18.76 o 
  -9  -5   1     2009.03     1915.42     26.83 o 
  -8  -5   1     1266.45     1326.04     18.28 o 
  -7  -5   1      763.95      778.97     16.49 o 
  -6  -5   1      440.34      437.44      6.26 o 
  -5  -5   1     6096.03     6245.57     60.80 o 
  -4  -5   1    11763.59    12014.91    113.49 o 
  -3  -5   1      782.54      657.91      6.88 o 
  -2  -5   1      241.44      219.08      2.66 o 
  -1  -5   1      492.74      542.97      8.26 o 
   0  -5   1     4281.50     4545.49     38.35 o 
   1  -5   1     6196.99     6404.68     51.99 o 
   2  -5   1     1661.00     1732.24     15.57 o 
   3  -5   1       15.77       25.64      3.56 o 
   4  -5   1      150.13      148.19      5.81 o 
   5  -5   1      624.59      687.91      8.34 o 
   6  -5   1      862.56      890.46     16.05 o 
   7  -5   1     1407.68     1430.51     36.25 o 
   8  -5   1      125.23      134.17     10.61 o 
 -12  -4   1       20.99       30.52      4.84 o 
 -11  -4   1      218.33      226.81      7.13 o 
 -10  -4   1        7.75        4.62      2.97 o 
  -9  -4   1     1912.59     1960.21     21.97 o 
  -8  -4   1     2706.27     2776.42     35.90 o 
  -7  -4   1     2039.37     2094.12     22.37 o 
  -6  -4   1      110.57      137.65      3.22 o 
  -5  -4   1      319.41      360.31      5.16 o 
  -4  -4   1     3471.64     3493.74     34.56 o 
  -3  -4   1     7297.64     7738.16     63.71 o 
  -2  -4   1     3215.37     3063.73     22.77 o 
  -1  -4   1     4640.37     5073.43     57.34 o 
   0  -4   1      210.35      248.15      3.26 o 
   1  -4   1     7757.84     8559.61     91.24 o 
   2  -4   1     4539.20     4695.82     38.45 o 
   3  -4   1     2764.95     2792.74     27.04 o 
   4  -4   1     1061.23     1025.57      9.33 o 
   5  -4   1       61.51       54.61      2.86 o 
   6  -4   1      923.41      999.28     16.99 o 
   7  -4   1     1733.94     1748.80     26.93 o 
   8  -4   1      883.67      968.23     28.01 o 
 -11  -3   1      768.82      762.22     22.21 o 
 -10  -3   1      165.02      183.77      9.59 o 
  -9  -3   1       74.17       71.94      6.39 o 
  -8  -3   1       54.70       65.88      5.64 o 
  -7  -3   1     3858.36     3880.33     74.25 o 
  -6  -3   1     4461.77     4629.99     86.64 o 
  -5  -3   1     1224.82     1068.15     22.08 o 
  -4  -3   1     1364.23     1352.83     14.98 o 
  -3  -3   1     1753.63     1703.49     28.89 o 
  -2  -3   1      169.22      174.01      2.01 o 
  -1  -3   1    10206.00    10899.34     80.26 o 
   0  -3   1     7144.76     7580.94     61.94 o 
   1  -3   1      818.68      835.34      7.74 o 
   2  -3   1     2687.12     2844.36     23.64 o 
   3  -3   1      211.98      146.74      4.28 o 
   4  -3   1     1796.96     1885.87     19.40 o 
   5  -3   1      615.16      577.82      6.86 o 
   6  -3   1      195.57      239.78      4.11 o 
   7  -3   1      359.53      414.61      9.56 o 
   8  -3   1     2176.05     2201.62     50.03 o 
   9  -3   1      379.19      438.32     17.57 o 
 -11  -2   1      709.28      742.68     18.83 o 
 -10  -2   1     1338.52     1290.41     31.74 o 
  -9  -2   1     1623.10     1639.35     37.04 o 
  -8  -2   1        7.02        5.77      2.47 o 
  -7  -2   1     1008.21      990.47     23.14 o 
  -6  -2   1     1313.05     1187.52     25.67 o 
  -5  -2   1     4271.16     4781.03     88.95 o 
  -4  -2   1     5329.69     5352.16     98.38 o 
  -3  -2   1       54.94       69.58      1.67 o 
  -2  -2   1     1840.84     1675.60     12.74 o 
  -1  -2   1      109.24      105.69      1.86 o 
   0  -2   1    12413.06    13144.66    107.83 o 
   1  -2   1    13403.79    14023.08    114.38 o 
   2  -2   1     4515.96     4977.44     40.75 o 
   3  -2   1      417.80      372.29     11.42 o 
   4  -2   1     6586.09     6736.92     63.72 o 
   5  -2   1     1465.15     1623.82     17.04 o 
   6  -2   1     1515.39     1415.58     18.74 o 
   7  -2   1     1909.03     2095.02     35.71 o 
   8  -2   1       80.96       91.78     13.15 o 
   9  -2   1     1508.18     1447.48     36.75 o 
  10  -2   1     1242.94     1440.72     38.00 o 
 -11  -1   1      157.84      155.16      6.96 o 
 -10  -1   1      342.32      365.21      9.76 o 
  -9  -1   1      779.05      739.45     14.17 o 
  -8  -1   1     2579.58     2644.16     54.67 o 
  -7  -1   1      495.32      538.43      9.11 o 
  -6  -1   1     1079.87     1090.10     29.58 o 
  -5  -1   1     5367.21     5434.85    101.28 o 
  -4  -1   1     3283.24     3864.90     72.41 o 
  -3  -1   1    13110.13    13686.75    251.06 o 
  -2  -1   1    23245.49    22084.04   1616.37 o 
  -1  -1   1     1840.39     1773.47     17.66 o 
   0  -1   1     5592.60     5796.60     56.78 o 
   1  -1   1     8798.48     9935.01    141.84 o 
   2  -1   1     2580.38     2337.88     22.58 o 
   3  -1   1      362.96      440.46      6.44 o 
   4  -1   1      204.49      211.71      3.37 o 
   5  -1   1     4457.48     4387.30     51.16 o 
   6  -1   1     5244.83     5615.35     55.73 o 
   7  -1   1     1560.05     1495.56     17.23 o 
   8  -1   1       28.17       18.76     15.87 o 
   9  -1   1        3.97       -3.49      4.70 o 
  10  -1   1      319.39      290.31     14.14 o 
 -11   0   1      274.30      277.00      9.14 o 
 -10   0   1      165.22      161.90      9.80 o 
  -9   0   1      498.31      522.97     11.62 o 
  -8   0   1     1749.39     1687.08     25.58 o 
  -7   0   1     2229.79     2255.34     55.65 o 
  -6   0   1     1581.47     1669.72     18.21 o 
  -5   0   1        0.76       -0.53      1.55 o 
  -4   0   1     6757.10     6590.28     78.04 o 
  -3   0   1    12637.42    13187.03    157.76 o 
  -2   0   1     3301.24     3295.66     80.10 o 
  -1   0   1      709.61      648.45      8.77 o 
   0   0   1      832.48       -0.07      0.05 o 
   1   0   1     5116.84     4731.41     56.27 o 
   2   0   1    13817.76    15202.73    213.81 o 
   3   0   1     5547.89     5498.13     85.46 o 
   4   0   1     1619.60     1782.12     29.50 o 
   5   0   1      142.86      129.02      4.45 o 
   6   0   1      180.37      160.52     22.08 o 
   7   0   1      371.74      400.67      7.18 o 
   8   0   1     2692.20     2636.55     49.02 o 
   9   0   1     1584.35     1645.12     25.47 o 
  10   0   1       46.78       40.31      6.66 o 
  11   0   1      183.23      156.05     11.17 o 
 -10   1   1       63.60       57.17      4.84 o 
  -9   1   1      164.86      196.29      7.10 o 
  -8   1   1     1743.73     1796.83     27.27 o 
  -7   1   1     3135.86     3068.74     82.00 o 
  -6   1   1     1031.92     1042.68     12.34 o 
  -5   1   1     2877.17     2910.06     29.66 o 
  -4   1   1      167.23      158.24      4.89 o 
  -3   1   1     1611.95     1606.48     14.24 o 
  -2   1   1     3738.18     3807.43     32.48 o 
  -1   1   1      226.80      257.62      2.19 o 
   0   1   1    11127.61    11638.32    118.39 o 
   1   1   1        0.66        8.05      1.59 o 
   2   1   1    15936.35    15298.42    237.22 o 
   4   1   1    14555.38    14570.88    231.55 o 
   5   1   1     6879.42     7158.27    111.36 o 
   6   1   1       27.14       32.13      2.87 o 
   7   1   1      384.83      354.43      7.13 o 
   8   1   1      843.54      870.73     13.90 o 
   9   1   1     2197.77     2178.31     33.90 o 
  10   1   1     1217.61     1312.03     26.35 o 
  11   1   1        3.18       -3.20      4.25 o 
 -10   2   1      438.71      472.79     18.75 o 
  -9   2   1      243.18      209.20      8.07 o 
  -8   2   1       69.43       83.35      5.07 o 
  -7   2   1       97.59       85.08      8.59 o 
  -6   2   1      669.94      624.77     12.24 o 
  -5   2   1     7650.86     7920.30     93.92 o 
  -4   2   1     2043.93     2065.71     18.47 o 
  -3   2   1      179.78      182.54      2.62 o 
  -2   2   1      349.94      389.77      3.75 o 
  -1   2   1     1173.52     1081.00      8.59 o 
   0   2   1     4191.97     4267.77     31.98 o 
   1   2   1    20461.65    21725.29    599.64 o 
   2   2   1     3433.05     3232.64     37.08 o 
   3   2   1     4068.37     3867.61     60.01 o 
   4   2   1     3477.37     3700.35     57.87 o 
   6   2   1     2050.26     1867.48     37.70 o 
   7   2   1      854.06      937.52     14.05 o 
   8   2   1      175.25      192.04      5.37 o 
   9   2   1     1902.15     1964.43     27.17 o 
  10   2   1      985.07     1032.26     26.99 o 
  11   2   1      323.77      349.35      9.63 o 
  -9   3   1     1924.32     2087.03     38.44 o 
  -8   3   1     1377.33     1288.54     22.28 o 
  -7   3   1       23.98       27.55      4.78 o 
  -6   3   1        0.32       -0.71      6.34 o 
  -5   3   1      919.76      838.82      8.85 o 
  -4   3   1     4150.42     4302.36     37.03 o 
  -3   3   1     6816.38     6960.88     51.79 o 
  -2   3   1      509.26      532.12      5.03 o 
  -1   3   1      585.64      742.63      6.38 o 
   0   3   1        9.99       11.33      0.98 o 
   1   3   1     8081.61     7921.38     75.11 o 
   2   3   1    11502.43    12016.04    138.98 o 
   3   3   1     4777.82     5082.60     57.91 o 
   4   3   1      373.16      348.15      7.74 o 
   5   3   1     3865.65     3813.33     60.28 o 
   6   3   1      904.90      943.67     13.40 o 
   7   3   1     1362.72     1343.66     18.60 o 
   8   3   1     1849.50     1830.57     24.91 o 
   9   3   1       14.86       20.69     10.43 o 
  10   3   1     1713.97     1695.65     24.55 o 
  11   3   1      853.11      832.96     15.04 o 
  12   3   1      431.09      433.67     16.58 o 
  -8   4   1      398.26      416.51     10.86 o 
  -7   4   1     2092.95     2042.05     30.91 o 
  -6   4   1      385.80      435.14     10.07 o 
  -5   4   1      135.74      169.51     13.38 o 
  -4   4   1      493.43      444.72      6.86 o 
  -3   4   1     2869.77     3093.76     23.96 o 
  -2   4   1     3510.60     3434.48     26.17 o 
  -1   4   1     1744.00     1943.88     22.14 o 
   0   4   1      603.60      621.44      5.67 o 
   1   4   1     3505.08     3782.01     37.70 o 
   2   4   1     8190.89     8143.71    106.92 o 
   3   4   1     2746.75     2897.07     28.29 o 
   4   4   1     4220.76     4253.37     47.69 o 
   5   4   1      515.60      526.15      8.01 o 
   6   4   1     1935.78     1984.38     25.35 o 
   7   4   1     2429.05     2487.80     31.67 o 
   8   4   1     1257.45     1278.85     18.28 o 
   9   4   1      531.21      610.09     25.08 o 
  10   4   1       71.23       68.67      5.64 o 
  11   4   1       18.84       31.97      5.97 o 
  12   4   1      550.51      524.34     14.86 o 
  -8   5   1      100.54       77.45      8.27 o 
  -7   5   1      954.07     1008.10     18.59 o 
  -6   5   1     1926.08     1906.68     29.03 o 
  -5   5   1     1343.55     1506.70     23.51 o 
  -4   5   1      588.37      508.93      7.39 o 
  -3   5   1      519.77      477.61      5.67 o 
  -2   5   1     3426.62     3624.20     27.87 o 
  -1   5   1     2673.30     2645.65     23.09 o 
   0   5   1     2217.57     2475.62     19.33 o 
   1   5   1      323.11      345.01      7.78 o 
   2   5   1       60.74       82.71      2.64 o 
   3   5   1    12170.51    12684.59    121.34 o 
   4   5   1     6396.62     6834.87     64.79 o 
   5   5   1      708.54      759.73      8.97 o 
   6   5   1     1119.07     1113.37     15.27 o 
   7   5   1      103.26      114.77      3.74 o 
   8   5   1      506.81      533.22      9.41 o 
   9   5   1     3303.58     3358.38     42.81 o 
  10   5   1     2204.64     2208.48     39.91 o 
  11   5   1        3.70        3.41      2.17 o 
  12   5   1      122.69      128.63      7.55 o 
  -7   6   1      296.68      299.11     14.37 o 
  -6   6   1     1042.16     1111.61     19.73 o 
  -5   6   1      658.68      659.24     13.29 o 
  -4   6   1      810.33      917.33     12.46 o 
  -3   6   1       88.01       60.42      3.43 o 
  -2   6   1      258.10      231.45      4.56 o 
  -1   6   1     3298.02     3497.46     30.24 o 
   0   6   1     7306.20     6897.04     51.32 o 
   1   6   1     2000.20     2257.40     17.97 o 
   2   6   1      336.35      412.88      5.01 o 
   3   6   1       52.87       67.53      2.34 o 
   4   6   1      512.14      418.64      6.13 o 
   5   6   1     5515.29     5732.92     55.23 o 
   6   6   1     6097.66     6028.67     70.12 o 
   7   6   1      460.33      463.76      8.54 o 
   8   6   1      205.41      223.91      7.98 o 
   9   6   1      259.38      244.83      8.77 o 
  10   6   1     2077.00     2042.38     37.60 o 
  11   6   1     1280.17     1418.13     21.07 o 
  12   6   1      267.64      298.22     11.11 o 
  -6   7   1       79.09       74.22     13.78 o 
  -5   7   1      105.83      104.40      5.58 o 
  -4   7   1     1740.49     1675.57     20.20 o 
  -3   7   1     1539.11     1616.68     19.21 o 
  -2   7   1       75.92       90.98      2.41 o 
  -1   7   1        0.07        3.13      1.02 o 
   0   7   1       19.46       37.65      1.77 o 
   1   7   1     3012.46     3054.52     24.02 o 
   2   7   1     5732.48     6034.33     51.41 o 
   3   7   1      369.58      414.43      6.34 o 
   4   7   1       30.83       28.28      1.83 o 
   5   7   1      315.97      270.25      5.04 o 
   6   7   1     3080.93     3174.08     32.35 o 
   7   7   1      213.31      236.16     10.83 o 
   8   7   1      921.34      930.10     14.51 o 
   9   7   1       85.88       75.82      3.98 o 
  10   7   1     1388.03     1355.14     20.11 o 
  11   7   1      700.63      655.50     13.66 o 
  12   7   1      516.79      521.63     15.23 o 
  -5   8   1        0.58       -2.78      3.89 o 
  -4   8   1       29.86       34.07      3.11 o 
  -3   8   1     1801.80     1770.72     21.14 o 
  -2   8   1     3780.57     3909.98     30.98 o 
  -1   8   1      876.51      832.20      8.50 o 
   0   8   1        0.93       13.94      1.55 o 
   1   8   1       92.23      125.55      2.71 o 
   2   8   1      514.95      477.87      7.33 o 
   3   8   1     3556.89     3754.10     37.75 o 
   4   8   1     2854.97     2868.89     37.51 o 
   5   8   1       18.79       46.35      2.51 o 
   6   8   1     1079.17      974.83     12.36 o 
   7   8   1     1167.30     1195.21     17.61 o 
   8   8   1     1525.58     1528.76     21.66 o 
   9   8   1     1028.03     1077.87     20.38 o 
  10   8   1      330.95      334.77      9.74 o 
  11   8   1      101.78       86.87      4.67 o 
  12   8   1      903.67      896.33     15.89 o 
  -4   9   1       43.92       37.88      3.71 o 
  -3   9   1      186.28      198.14      5.52 o 
  -2   9   1      559.70      562.77      9.31 o 
  -1   9   1      996.76     1005.02     10.49 o 
   0   9   1     1747.33     1701.16     16.62 o 
   1   9   1      171.90      211.97      4.14 o 
   2   9   1      107.61      116.36      3.82 o 
   3   9   1     1987.30     1980.70     21.90 o 
   4   9   1     1431.41     1437.23     16.90 o 
   5   9   1      852.41      848.31     11.37 o 
   6   9   1      485.17      449.67      7.53 o 
   7   9   1      322.95      290.63      5.93 o 
   8   9   1     1272.84     1219.84     18.57 o 
   9   9   1      779.25      811.93     14.11 o 
  10   9   1      667.94      711.27     13.21 o 
  11   9   1      276.13      248.89      7.45 o 
  -3  10   1      723.73      732.94     20.00 o 
  -2  10   1      255.10      277.46      7.85 o 
  -1  10   1     1207.81     1210.36     19.09 o 
   0  10   1      777.09      770.79     11.34 o 
   1  10   1      899.01      871.27     19.99 o 
   2  10   1     1096.40     1161.54     14.77 o 
   3  10   1       14.36       18.53      2.13 o 
   4  10   1     1656.65     1625.53     19.11 o 
   5  10   1     1858.80     2018.26     22.82 o 
   6  10   1     1281.44     1149.25     14.74 o 
   7  10   1      396.32      347.51      6.87 o 
   8  10   1      164.38      185.02      6.08 o 
   9  10   1      134.71      128.67      5.35 o 
  10  10   1     1813.28     1783.24     26.06 o 
  11  10   1      834.59      859.40     15.68 o 
  -1  11   1        0.92        2.12      2.39 o 
   0  11   1      583.78      625.05     10.14 o 
   1  11   1     1251.36     1246.55     16.17 o 
   2  11   1      663.62      573.94      9.43 o 
   3  11   1        8.71       12.35      2.10 o 
   4  11   1       59.48       70.30      3.49 o 
   5  11   1      205.70      200.95      6.44 o 
   6  11   1     2630.80     2630.56     29.08 o 
   7  11   1     1832.14     1738.92     20.92 o 
   8  11   1       54.58       50.25      7.50 o 
   9  11   1      235.46      256.41      7.65 o 
  10  11   1        1.29        7.60      2.61 o 
   1  12   1        0.63        8.28      2.10 o 
   2  12   1      607.51      628.14     11.75 o 
   3  12   1      956.55      856.60     12.68 o 
   4  12   1      373.70      364.22      7.46 o 
   5  12   1        4.34        2.59      2.77 o 
   6  12   1       11.99       10.31      2.18 o 
   7  12   1      350.75      375.93      9.94 o 
   8  12   1      709.71      677.69     13.40 o 
   9  12   1      291.76      299.48      8.61 o 
   4  13   1      741.46      694.97     11.52 o 
   5  13   1     1700.71     1739.32     21.73 o 
   6  13   1      218.98      195.26      5.78 o 
   7  13   1      325.24      294.33      9.02 o 
  -6 -13   2      951.33      991.60     14.61 o 
  -5 -13   2        3.88       18.81      2.62 o 
  -4 -13   2      565.37      597.76     10.46 o 
  -9 -12   2      471.50      415.14     17.58 o 
  -8 -12   2       16.53       14.48      3.64 o 
  -7 -12   2      799.81      759.11     14.42 o 
  -6 -12   2      316.03      252.37      6.72 o 
  -5 -12   2      584.92      696.62     11.10 o 
  -4 -12   2      472.13      455.89      8.53 o 
  -3 -12   2       18.02       16.04      2.36 o 
  -2 -12   2      353.27      365.42      6.48 o 
  -1 -12   2     1006.76      980.56     12.01 o 
 -10 -11   2      377.63      400.93     10.00 o 
  -9 -11   2      773.13      779.78     14.63 o 
  -8 -11   2     1689.76     1577.76     23.73 o 
  -7 -11   2       26.51       33.56      3.43 o 
  -6 -11   2     1023.25     1045.48     14.27 o 
  -5 -11   2     1159.61     1051.94     14.18 o 
  -4 -11   2      579.11      647.78     10.14 o 
  -3 -11   2      433.90      448.27      6.95 o 
  -2 -11   2      465.48      463.51      7.09 o 
  -1 -11   2       77.87      104.40      4.48 o 
   0 -11   2     2006.42     1903.64     20.24 o 
   1 -11   2      886.69      901.44     28.34 o 
 -11 -10   2      200.46      192.17      6.85 o 
 -10 -10   2      277.14      250.57      7.53 o 
  -9 -10   2     1196.61     1118.85     18.24 o 
  -8 -10   2     1020.65     1081.87     17.54 o 
  -7 -10   2      303.71      259.21      7.09 o 
  -6 -10   2      482.90      469.37     16.87 o 
  -5 -10   2      192.80      222.13      5.34 o 
  -4 -10   2     2584.83     2448.35     26.77 o 
  -3 -10   2     1455.55     1488.00     15.26 o 
  -2 -10   2     1155.77     1119.38     12.26 o 
  -1 -10   2       92.36      105.58      3.24 o 
   0 -10   2      243.44      266.08      5.00 o 
   1 -10   2      849.23      831.86     10.11 o 
   2 -10   2     1674.48     1680.14     39.00 o 
 -11  -9   2      207.93      183.26      8.04 o 
 -10  -9   2      191.41      168.03      9.76 o 
  -9  -9   2      146.78      155.39      5.68 o 
  -8  -9   2     1195.47     1115.56     20.35 o 
  -7  -9   2     2358.72     2406.87     31.82 o 
  -6  -9   2      634.71      635.76     11.44 o 
  -5  -9   2       22.48       37.42      4.46 o 
  -4  -9   2      146.33      212.30      4.65 o 
  -3  -9   2     1707.50     1550.69     15.38 o 
  -2  -9   2     2203.68     2154.25     20.14 o 
  -1  -9   2     1529.73     1499.34     19.34 o 
   0  -9   2      471.80      509.34      6.94 o 
   1  -9   2      204.87      225.35      7.39 o 
   2  -9   2      251.88      249.46      4.33 o 
   3  -9   2      188.73      175.90      5.04 o 
   4  -9   2      657.71      701.74     21.82 o 
 -11  -8   2     1006.74     1022.94     23.53 o 
 -10  -8   2      540.38      519.22     10.68 o 
  -9  -8   2      332.51      286.26      8.02 o 
  -8  -8   2      114.96      111.13      4.66 o 
  -7  -8   2      132.23      128.62      4.66 o 
  -6  -8   2     2099.19     2101.96     27.70 o 
  -5  -8   2     3801.52     3831.77     38.68 o 
  -4  -8   2      531.57      564.23      7.04 o 
  -3  -8   2      213.10      265.73      4.40 o 
  -2  -8   2      249.80      239.61      5.01 o 
  -1  -8   2        7.21       10.47      1.52 o 
   0  -8   2     3806.36     3827.57     32.96 o 
   1  -8   2     1425.85     1449.30     13.06 o 
   2  -8   2      391.54      395.35      5.31 o 
   3  -8   2      742.61      776.08      8.46 o 
   4  -8   2      972.26      989.25     26.63 o 
   5  -8   2      293.81      297.83     13.87 o 
 -12  -7   2       26.19       19.97      4.88 o 
 -11  -7   2       12.28        6.29      3.95 o 
 -10  -7   2      320.24      350.80      8.37 o 
  -9  -7   2     2323.98     2361.18     31.19 o 
  -8  -7   2      396.56      357.59      9.05 o 
  -7  -7   2       99.94      109.80      5.01 o 
  -6  -7   2      350.41      363.52      7.46 o 
  -5  -7   2     2205.06     2117.81     27.20 o 
  -4  -7   2     3710.63     3744.73     31.94 o 
  -3  -7   2     2659.92     2665.28     20.70 o 
  -2  -7   2      527.33      448.31      4.87 o 
  -1  -7   2       79.53       86.86      4.08 o 
   0  -7   2     3179.27     3322.09     28.56 o 
   1  -7   2      657.52      693.30      7.89 o 
   2  -7   2      932.89      925.80      9.89 o 
   3  -7   2      646.68      647.36      7.17 o 
   4  -7   2      982.81      979.53      9.87 o 
   5  -7   2      936.50      991.10     27.32 o 
   6  -7   2      440.43      515.77     18.95 o 
 -12  -6   2      940.86      921.92     22.74 o 
 -11  -6   2        2.12        7.28      3.82 o 
 -10  -6   2      306.09      300.66      7.55 o 
  -9  -6   2      512.34      500.47     23.22 o 
  -8  -6   2     1856.71     1970.58     26.17 o 
  -7  -6   2     5342.86     5258.65     63.84 o 
  -6  -6   2     1173.66     1251.24     17.41 o 
  -5  -6   2     1647.71     1796.73     23.26 o 
  -4  -6   2     2202.40     2166.23     19.25 o 
  -3  -6   2     2609.15     2651.14     27.81 o 
  -2  -6   2      823.06      867.10      7.69 o 
  -1  -6   2     1927.86     1920.08     19.44 o 
   0  -6   2        0.96       10.13      1.08 o 
   1  -6   2     5194.94     5346.13     44.10 o 
   2  -6   2     3801.15     3921.82     33.10 o 
   3  -6   2     1176.67     1190.93     11.83 o 
   4  -6   2       44.20       52.37      2.22 o 
   5  -6   2       24.30       12.18     13.64 o 
   6  -6   2      139.01      143.92      9.69 o 
   7  -6   2      995.40     1055.04     30.06 o 
 -12  -5   2      460.16      434.50     14.20 o 
 -11  -5   2      896.83      867.78     20.96 o 
 -10  -5   2       82.81       91.09      6.46 o 
  -9  -5   2      198.79      216.59      4.95 o 
  -8  -5   2     1633.01     1600.84     18.21 o 
  -7  -5   2     1770.74     1856.79     20.25 o 
  -6  -5   2     1825.23     1750.89     21.64 o 
  -5  -5   2     1155.39     1255.65     13.95 o 
  -4  -5   2       56.51       36.91      2.05 o 
  -3  -5   2     4118.02     4123.77     32.45 o 
  -2  -5   2     6041.10     6179.93     44.94 o 
  -1  -5   2     1610.32     1619.48     12.81 o 
   0  -5   2     1005.28     1000.08     12.25 o 
   1  -5   2       24.00       37.94      1.59 o 
   2  -5   2     1392.37     1567.45     14.28 o 
   3  -5   2     2452.02     2347.63     20.61 o 
   4  -5   2     2716.07     2765.48     24.12 o 
   5  -5   2      163.76      143.02      8.85 o 
   6  -5   2      121.69      110.73      8.63 o 
   7  -5   2       34.34       26.63      6.13 o 
   8  -5   2      514.16      546.09     20.24 o 
 -11  -4   2      619.49      671.13     13.19 o 
 -10  -4   2      130.06      146.59      8.31 o 
  -9  -4   2     1616.22     1532.74     33.81 o 
  -8  -4   2      282.71      249.24      6.13 o 
  -7  -4   2      563.90      520.86      9.22 o 
  -6  -4   2     4570.33     4812.98     47.61 o 
  -5  -4   2     2964.56     2945.17     25.46 o 
  -4  -4   2     1474.13     1735.07     15.41 o 
  -3  -4   2       48.25       36.57      2.29 o 
  -2  -4   2      692.43      672.43      6.42 o 
  -1  -4   2     2072.72     1916.83     20.75 o 
   0  -4   2    10718.81    11136.40     91.77 o 
   1  -4   2      655.01      570.36      5.93 o 
   2  -4   2       34.91       16.58      1.18 o 
   3  -4   2      159.82      207.61      3.20 o 
   4  -4   2     1993.46     1935.20     20.27 o 
   5  -4   2     2758.16     2910.77     35.68 o 
   6  -4   2     1047.48     1027.79     11.30 o 
   7  -4   2        3.22       -5.54      3.69 o 
   8  -4   2      168.12      187.62     11.60 o 
 -11  -3   2      135.37      132.42      8.96 o 
 -10  -3   2     1469.95     1480.83     34.54 o 
  -9  -3   2     2326.45     2193.58     46.37 o 
  -8  -3   2      520.72      545.97      9.89 o 
  -7  -3   2        9.06       10.40      1.72 o 
  -6  -3   2       97.34      108.68      3.49 o 
  -5  -3   2     1889.75     1944.20     25.67 o 
  -4  -3   2    13881.34    13866.74    136.37 o 
  -3  -3   2     3073.23     3415.21     25.44 o 
  -2  -3   2      573.56      732.43     12.66 o 
  -1  -3   2       23.77       32.36      1.67 o 
   0  -3   2      308.61      279.81      3.25 o 
   1  -3   2     9191.99     9879.90     81.23 o 
   2  -3   2     6226.53     6477.21     52.29 o 
   3  -3   2      122.59      129.39      2.30 o 
   4  -3   2      661.78      764.21      9.11 o 
   5  -3   2     1040.10      898.15     12.84 o 
   6  -3   2     1667.90     1865.28     19.95 o 
   7  -3   2      677.29      637.03     12.34 o 
   8  -3   2      265.09      296.77     13.81 o 
   9  -3   2      271.96      330.52     15.13 o 
 -11  -2   2       32.93       44.31      4.29 o 
 -10  -2   2       48.77       49.57      5.87 o 
  -9  -2   2      362.18      372.18     13.35 o 
  -8  -2   2     2546.77     2631.18     53.82 o 
  -7  -2   2     1987.68     2024.52     41.85 o 
  -6  -2   2      332.46      384.54     11.14 o 
  -5  -2   2      954.88     1079.89     15.23 o 
  -4  -2   2     1485.70     1658.43     17.43 o 
  -3  -2   2     3298.30     2929.69     47.06 o 
  -2  -2   2      824.26     1011.51      9.06 o 
  -1  -2   2      413.88      414.08      9.71 o 
   0  -2   2      912.09      985.39      7.65 o 
   1  -2   2      444.79      355.07      3.62 o 
   2  -2   2     7608.66     8271.63     73.24 o 
   3  -2   2     3076.21     3040.39     29.55 o 
   4  -2   2     2888.29     3152.24     30.90 o 
   5  -2   2       40.36       66.91      2.75 o 
   6  -2   2     3120.23     2978.81     29.93 o 
   7  -2   2        6.75       20.11      2.14 o 
   8  -2   2      682.25      656.00     20.50 o 
   9  -2   2      480.01      524.30     18.92 o 
  10  -2   2       23.00       28.18      6.33 o 
 -11  -1   2      949.10      939.25     18.37 o 
 -10  -1   2       13.05        6.06      3.97 o 
  -9  -1   2        1.49        3.64      2.50 o 
  -8  -1   2      734.82      709.03     19.54 o 
  -7  -1   2     1834.50     1892.51     24.86 o 
  -6  -1   2     4191.76     4347.95     52.88 o 
  -5  -1   2     5490.92     5884.61    109.48 o 
  -4  -1   2      155.24      148.19      3.73 o 
  -3  -1   2     3042.42     3354.41     33.52 o 
  -2  -1   2     7985.39     7368.21     61.74 o 
  -1  -1   2     5473.87     5642.43     47.87 o 
   0  -1   2     5943.51     6218.16     63.38 o 
   1  -1   2    10834.74    11457.09     95.47 o 
   2  -1   2     5574.27     5441.73     52.05 o 
   3  -1   2     6587.92     6792.98     65.11 o 
   4  -1   2     3760.00     3906.74     37.64 o 
   5  -1   2      592.05      685.22     29.37 o 
   6  -1   2       27.10       17.20      2.95 o 
   7  -1   2      115.20      154.87      4.45 o 
   8  -1   2     3100.48     3237.20     34.30 o 
   9  -1   2     1913.51     1942.32     45.02 o 
  10  -1   2       55.11       51.81      6.89 o 
 -10   0   2     1407.94     1423.61     42.93 o 
  -9   0   2      696.59      651.29     13.43 o 
  -8   0   2       18.15       29.54      7.07 o 
  -7   0   2       70.23       68.40      5.16 o 
  -6   0   2     1392.81     1395.64     40.01 o 
  -5   0   2     1406.19     1377.70     17.96 o 
  -4   0   2     2623.14     2630.13     32.12 o 
  -3   0   2        0.20        8.80      0.79 o 
  -2   0   2    10285.77    11297.70    114.23 o 
  -1   0   2    21043.56    20629.22    160.20 o 
   0   0   2     5013.75     5022.79     63.42 o 
   1   0   2     1651.86     1746.04     16.82 o 
   2   0   2     4025.54     4080.38     47.68 o 
   3   0   2      276.09      270.06      4.55 o 
   4   0   2     6445.15     6442.23    100.48 o 
   5   0   2     4977.96     4996.23     79.13 o 
   6   0   2      208.22      241.60      7.02 o 
   7   0   2       13.72       29.27      2.25 o 
   8   0   2      159.95      160.44      5.04 o 
   9   0   2      471.36      483.28     10.72 o 
  10   0   2     1855.84     1985.56     46.27 o 
  11   0   2      978.73     1111.69     31.34 o 
 -10   1   2     1057.92     1045.23     41.16 o 
  -9   1   2      265.56      276.24      8.45 o 
  -8   1   2     1373.85     1324.01     22.15 o 
  -7   1   2     2202.52     2164.78     31.24 o 
  -6   1   2     2044.09     1978.56     37.82 o 
  -5   1   2     3266.63     3235.88     42.84 o 
  -4   1   2     3542.31     3681.65     36.61 o 
  -3   1   2     3348.31     3301.70     38.50 o 
  -2   1   2      256.60      324.56      7.25 o 
  -1   1   2     1466.28     1389.96     13.86 o 
   0   1   2     4038.57     4005.20     48.89 o 
   1   1   2    11714.79    12569.18    149.55 o 
   2   1   2     1154.84      919.52     16.81 o 
   3   1   2       39.26       42.61      2.01 o 
   4   1   2       97.59       74.35      3.26 o 
   5   1   2      533.47      467.39     10.18 o 
   6   1   2     5462.09     5535.80     87.73 o 
   7   1   2     1480.44     1540.38     27.78 o 
   8   1   2       49.23       53.45      9.89 o 
   9   1   2        4.70        1.59      8.75 o 
  10   1   2      757.07      822.26     23.79 o 
  11   1   2      697.25      738.69     23.23 o 
  -9   2   2      547.05      536.47     12.50 o 
  -8   2   2      830.07      838.70     15.91 o 
  -7   2   2      879.59      865.73     15.59 o 
  -6   2   2      300.63      288.73      9.54 o 
  -5   2   2      391.66      411.98      7.11 o 
  -4   2   2     1049.73     1096.37     12.23 o 
  -3   2   2    10175.10    10646.82     89.25 o 
  -2   2   2     1111.93      928.45      7.01 o 
  -1   2   2      319.70      366.87      3.14 o 
   0   2   2      243.27      219.96      2.36 o 
   1   2   2       19.55      101.67      3.17 o 
   2   2   2    13386.06    14874.18    245.37 o 
   3   2   2     3405.13     2803.54     32.35 o 
   4   2   2      192.81      241.87      5.70 o 
   5   2   2       68.83       58.99      3.06 o 
   6   2   2     4278.13     4169.35     67.00 o 
   7   2   2     2547.29     2669.90     44.92 o 
   8   2   2     1488.13     1516.96     21.51 o 
   9   2   2      772.24      820.90     13.86 o 
  10   2   2       14.24        3.89      4.02 o 
  11   2   2      525.79      543.88     18.59 o 
  -9   3   2      175.14      163.65      7.28 o 
  -8   3   2       91.03       74.34      5.01 o 
  -7   3   2     1529.37     1570.17     24.81 o 
  -6   3   2     1411.79     1349.43     21.33 o 
  -5   3   2     1420.86     1501.98     22.59 o 
  -4   3   2       71.41       84.63      1.95 o 
  -3   3   2       68.85       60.72      2.31 o 
  -2   3   2     1341.49     1315.26     10.67 o 
  -1   3   2     7752.26     7718.48     91.54 o 
   0   3   2     4101.19     4176.04     59.70 o 
   1   3   2       48.08       62.22      1.57 o 
   2   3   2       87.85       32.96      2.00 o 
   3   3   2      622.27      770.83      8.21 o 
   4   3   2     3649.50     3250.92     51.25 o 
   5   3   2     3422.24     3716.07     58.66 o 
   6   3   2        0.28        3.10      1.61 o 
   7   3   2     1310.88     1180.34     21.65 o 
   8   3   2      561.37      592.95      8.21 o 
   9   3   2      111.68      124.73      6.25 o 
  10   3   2      946.44      906.28     12.03 o 
  11   3   2      171.38      179.45      6.19 o 
  12   3   2      252.43      266.88     13.08 o 
  -8   4   2        2.38        0.24      4.33 o 
  -7   4   2      209.42      206.60      7.44 o 
  -6   4   2      814.86      835.13     15.70 o 
  -5   4   2     1714.26     1650.86     24.88 o 
  -4   4   2     2578.61     2703.40     29.05 o 
  -3   4   2      364.23      395.19      4.38 o 
  -2   4   2     2848.96     2895.22     22.33 o 
  -1   4   2     4512.17     5041.17     37.55 o 
   0   4   2     2688.84     2923.10     24.65 o 
   1   4   2    11297.74    11743.33    101.29 o 
   2   4   2     1364.79     1368.32     11.02 o 
   3   4   2      649.27      428.80      5.11 o 
   4   4   2     4379.61     4885.32     67.66 o 
   5   4   2     4978.75     4720.35     74.05 o 
   6   4   2     2120.73     2311.37     38.39 o 
   7   4   2     1014.04      953.53     18.49 o 
   8   4   2       19.33       16.79      2.24 o 
   9   4   2     1212.03     1268.30     18.67 o 
  10   4   2     2764.19     2693.34     28.61 o 
  11   4   2      130.62      123.40      5.25 o 
  -8   5   2      517.93      540.46     13.20 o 
  -7   5   2      188.29      186.30      8.68 o 
  -6   5   2      450.94      459.75     14.19 o 
  -5   5   2      552.81      631.21     12.67 o 
  -4   5   2      891.01      803.40     11.08 o 
  -3   5   2     4400.46     4442.16     33.95 o 
  -2   5   2     1158.69     1120.09      9.85 o 
  -1   5   2     1437.56     1427.82     11.94 o 
   0   5   2     2848.36     2920.32     25.14 o 
   1   5   2      605.29      596.71      6.47 o 
   2   5   2     1087.42     1077.27      9.03 o 
   3   5   2     1790.31     1735.38     18.01 o 
   4   5   2      338.50      344.19      6.22 o 
   5   5   2     3945.76     4292.52     40.86 o 
   6   5   2     5307.14     5007.93     79.13 o 
   7   5   2      466.09      475.27      8.15 o 
   8   5   2       52.01       57.18      3.10 o 
   9   5   2      146.68      158.86      5.00 o 
  10   5   2      468.56      513.56     13.51 o 
  11   5   2     1411.37     1482.18     26.17 o 
  12   5   2      772.53      760.27     18.65 o 
  -7   6   2      572.94      612.03     13.98 o 
  -6   6   2      481.13      437.81     10.97 o 
  -5   6   2      233.78      212.97      7.18 o 
  -4   6   2     2837.93     2798.36     30.62 o 
  -3   6   2      734.14      740.88     10.43 o 
  -2   6   2     1342.29     1402.62     12.21 o 
  -1   6   2     1463.48     1509.84     12.83 o 
   0   6   2        0.12       13.94      1.36 o 
   1   6   2     1232.59     1140.31     12.50 o 
   2   6   2     3072.90     3177.59     27.83 o 
   3   6   2     1422.24     1345.52     20.35 o 
   4   6   2      543.58      583.29      7.73 o 
   5   6   2        1.30       14.11      2.30 o 
   6   6   2       30.05       54.07      2.87 o 
   7   6   2     2645.92     2534.42     43.04 o 
   8   6   2     3179.07     3209.10     53.65 o 
   9   6   2      309.35      323.96     10.02 o 
  10   6   2       30.19       53.13      5.01 o 
  11   6   2       52.75       71.19      5.67 o 
  12   6   2      531.80      560.29     15.52 o 
  -6   7   2      258.78      236.88      9.31 o 
  -5   7   2      330.31      367.43     16.25 o 
  -4   7   2      281.46      302.22      6.55 o 
  -3   7   2       22.10       13.91      2.41 o 
  -2   7   2     2308.31     2360.95     19.46 o 
  -1   7   2      389.26      392.38      4.85 o 
   0   7   2        3.58       10.16      1.22 o 
   1   7   2     1008.38     1038.08     10.78 o 
   2   7   2      472.41      473.44      6.77 o 
   3   7   2     2192.19     2134.09     22.45 o 
   4   7   2     3432.31     3459.63     34.67 o 
   5   7   2     2292.02     2463.51     25.67 o 
   6   7   2       37.41       70.74      2.82 o 
   7   7   2      773.09      837.70     13.21 o 
   8   7   2     1280.20     1252.65     18.19 o 
   9   7   2      637.77      627.85     15.29 o 
  10   7   2     1226.53     1231.15     25.24 o 
  11   7   2        9.00       10.81      2.56 o 
  12   7   2      936.08      988.77     16.76 o 
  -5   8   2     1678.42     1770.29     28.60 o 
  -4   8   2      314.06      300.86      9.15 o 
  -3   8   2      707.68      693.13     10.77 o 
  -2   8   2       48.46       61.77      3.18 o 
  -1   8   2      629.34      630.64      6.97 o 
   0   8   2     2458.01     2438.11     24.83 o 
   1   8   2     5510.84     5528.07     47.86 o 
   2   8   2       46.60       58.06      2.61 o 
   3   8   2      520.86      456.51      7.16 o 
   4   8   2      587.38      571.90      8.30 o 
   5   8   2     1610.93     1570.17     17.81 o 
   6   8   2     3525.46     3686.29     37.38 o 
   7   8   2      425.03      458.66      7.47 o 
   8   8   2     1362.24     1431.93     20.55 o 
   9   8   2       40.77       42.41      3.67 o 
  10   8   2      246.55      252.21     11.85 o 
  11   8   2      389.95      371.47      8.95 o 
  12   8   2       71.45       92.56      5.02 o 
  -4   9   2     1007.99     1058.02     17.17 o 
  -3   9   2     1112.13     1134.25     15.61 o 
  -2   9   2        0.47        1.34      1.70 o 
  -1   9   2      357.23      342.28     16.62 o 
   0   9   2     1112.47     1079.47     13.76 o 
   1   9   2     1283.18     1309.01     15.81 o 
   2   9   2      904.92      939.89     12.87 o 
   3   9   2      913.52      834.07     11.19 o 
   4   9   2      190.91      225.28      5.03 o 
   5   9   2     1072.65     1045.07     13.29 o 
   6   9   2      438.55      426.83      7.29 o 
   7   9   2     1041.47     1048.61     13.57 o 
   8   9   2      589.86      650.53     11.88 o 
   9   9   2       34.04       62.69      4.03 o 
  10   9   2      968.58      964.40     16.19 o 
  11   9   2      621.34      630.79     12.57 o 
  -3  10   2      103.68      106.28      5.59 o 
  -2  10   2      924.99      901.16     15.94 o 
  -1  10   2      781.14      723.67     19.33 o 
   0  10   2       42.04       58.05      3.99 o 
   1  10   2      450.31      442.31      7.76 o 
   2  10   2      439.85      446.68      7.76 o 
   3  10   2     1109.46     1113.67     14.31 o 
   4  10   2     1092.78     1039.00     13.57 o 
   5  10   2      399.60      362.61      6.90 o 
   6  10   2      468.79      495.96      9.05 o 
   7  10   2     2080.51     1950.26     22.47 o 
   8  10   2      394.26      362.36      8.64 o 
   9  10   2      189.76      230.68      6.90 o 
  10  10   2      106.70      111.30     11.55 o 
  11  10   2       39.81       49.30      9.84 o 
  -1  11   2      932.43      968.85     18.18 o 
   0  11   2      178.80      156.71      5.99 o 
   1  11   2      131.35      109.82      4.07 o 
   2  11   2      278.68      258.28      6.70 o 
   3  11   2     1802.65     1716.20     20.49 o 
   4  11   2      744.30      707.76     10.77 o 
   5  11   2      366.37      387.87      7.50 o 
   6  11   2       98.31       98.65      4.34 o 
   7  11   2      134.41      141.92      5.23 o 
   8  11   2     1352.80     1241.26     16.37 o 
   9  11   2     1653.43     1555.81     23.58 o 
  10  11   2      272.05      289.02     12.11 o 
   1  12   2       91.52      103.72      5.25 o 
   2  12   2      232.61      205.36      5.64 o 
   3  12   2       85.77      103.24      4.15 o 
   4  12   2      641.91      628.10     10.38 o 
   5  12   2     1211.02     1165.71     19.90 o 
   6  12   2      496.26      572.58      9.86 o 
   7  12   2        0.31        5.11      1.97 o 
   8  12   2       32.81       43.88      3.15 o 
   9  12   2      215.15      230.69      7.41 o 
   4  13   2      128.70      143.36      5.06 o 
   5  13   2        4.90       11.12      3.38 o 
   6  13   2      505.71      507.27      9.56 o 
   7  13   2     1196.52     1127.06     16.01 o 
  -8 -12   3     1219.00     1145.57     19.30 o 
  -7 -12   3      570.65      581.22     12.27 o 
  -6 -12   3        6.28        8.65      2.56 o 
  -5 -12   3      302.73      331.40      7.20 o 
  -4 -12   3      610.40      584.32      9.94 o 
  -3 -12   3      555.23      514.01     10.42 o 
  -2 -12   3      491.90      478.59      7.56 o 
  -1 -12   3      170.54      187.49      5.40 o 
 -10 -11   3       22.45       15.98      3.23 o 
  -9 -11   3      484.38      548.88     11.85 o 
  -8 -11   3       48.33       39.36      3.73 o 
  -7 -11   3      599.30      568.10     11.62 o 
  -6 -11   3     1045.78     1023.53     17.01 o 
  -5 -11   3      369.80      372.49      7.30 o 
  -4 -11   3      472.57      439.73      6.91 o 
  -3 -11   3     1704.38     1754.22     17.89 o 
  -2 -11   3      146.45      154.49      4.02 o 
  -1 -11   3      337.82      326.93      6.53 o 
   0 -11   3      399.08      440.09      8.06 o 
   1 -11   3       32.02       39.72      3.72 o 
 -10 -10   3      365.36      377.07      9.41 o 
  -9 -10   3      399.25      423.60      9.84 o 
  -8 -10   3       36.55       53.84      3.90 o 
  -7 -10   3     1039.09     1034.25     16.88 o 
  -6 -10   3     1668.88     1605.56     23.15 o 
  -5 -10   3     1784.08     1616.49     19.87 o 
  -4 -10   3      245.60      280.59      5.11 o 
  -3 -10   3       35.35       52.51      2.88 o 
  -2 -10   3      399.61      426.98      6.47 o 
  -1 -10   3     1485.61     1474.89     17.29 o 
   0 -10   3      486.98      485.51      7.07 o 
   1 -10   3      212.38      203.64      7.50 o 
   2 -10   3        3.57        8.50      2.70 o 
 -11  -9   3      491.96      462.34     14.68 o 
 -10  -9   3      618.92      546.66     11.35 o 
  -9  -9   3      597.32      574.79     11.41 o 
  -8  -9   3       95.51      118.75     12.72 o 
  -7  -9   3      103.47       93.59      4.38 o 
  -6  -9   3      259.50      268.05      7.18 o 
  -5  -9   3     3091.38     3027.78     38.32 o 
  -4  -9   3     1333.26     1322.61     13.65 o 
  -3  -9   3        1.93       10.65      1.52 o 
  -2  -9   3       99.42       86.05      3.47 o 
  -1  -9   3      311.25      321.29      5.20 o 
   0  -9   3     1590.99     1580.95     15.74 o 
   1  -9   3     3106.94     3166.61     25.93 o 
   2  -9   3      116.65      105.88      4.02 o 
   3  -9   3       86.59       81.63      5.58 o 
   4  -9   3      147.12      135.06      9.72 o 
 -11  -8   3       75.60       67.96      6.62 o 
 -10  -8   3      294.62      334.98      8.37 o 
  -9  -8   3     1051.85     1007.39     16.34 o 
  -8  -8   3     1703.73     1640.52     23.21 o 
  -7  -8   3     1247.00     1224.46     18.15 o 
  -6  -8   3       16.37       17.82      2.36 o 
  -5  -8   3        0.87        2.86      1.79 o 
  -4  -8   3      384.29      391.09      5.63 o 
  -3  -8   3     3709.19     3727.81     32.19 o 
  -2  -8   3      203.91      178.35      3.55 o 
  -1  -8   3      457.96      433.13      5.13 o 
   0  -8   3       28.83       27.35      1.70 o 
   1  -8   3      743.70      717.74      8.43 o 
   2  -8   3     1274.83     1342.30     13.63 o 
   3  -8   3      830.56      838.51     12.01 o 
   4  -8   3       81.49       93.20      4.33 o 
   5  -8   3      364.50      390.83     16.15 o 
 -11  -7   3      285.62      297.93     11.63 o 
 -10  -7   3        7.73        9.91      2.45 o 
  -9  -7   3       24.27       15.79      2.64 o 
  -8  -7   3      782.58      727.18     12.44 o 
  -7  -7   3     3186.15     3103.73     38.75 o 
  -6  -7   3      115.81      111.42      5.72 o 
  -5  -7   3      206.98      235.77      5.77 o 
  -4  -7   3      297.45      293.72      4.51 o 
  -3  -7   3     1498.71     1568.21     13.00 o 
  -2  -7   3     1923.23     1915.92     15.50 o 
  -1  -7   3     4084.93     3950.41     29.86 o 
   0  -7   3      784.72      832.30      8.94 o 
   1  -7   3      115.00      136.16      3.06 o 
   2  -7   3     1001.83      978.53     10.35 o 
   3  -7   3      558.97      613.82      7.50 o 
   4  -7   3      886.05      853.99     12.07 o 
   5  -7   3      383.48      392.78     15.52 o 
   6  -7   3       86.98       78.73      8.07 o 
 -11  -6   3     1428.53     1502.65     31.51 o 
 -10  -6   3      773.48      820.19     19.94 o 
  -9  -6   3      635.81      643.77     11.52 o 
  -8  -6   3       54.80       84.86      3.91 o 
  -7  -6   3      455.76      401.99      8.01 o 
  -6  -6   3        7.16       13.51      1.47 o 
  -5  -6   3     6615.06     6606.93     62.23 o 
  -4  -6   3     2552.36     2670.99     27.44 o 
  -3  -6   3      877.40      854.15     10.65 o 
  -2  -6   3     1410.76     1340.77     11.14 o 
  -1  -6   3     1561.00     1681.51     13.59 o 
   0  -6   3     1443.18     1427.84     13.33 o 
   1  -6   3     1580.88     1688.04     15.49 o 
   2  -6   3       65.06       66.02      2.46 o 
   3  -6   3      879.69      908.16      9.58 o 
   4  -6   3     2170.31     2183.31     22.78 o 
   5  -6   3      624.70      639.60      9.84 o 
   6  -6   3       16.35       12.36      4.75 o 
   7  -6   3        2.99       -5.08      3.95 o 
 -11  -5   3      396.23      413.90     13.58 o 
 -10  -5   3      689.86      730.41     18.29 o 
  -9  -5   3     1294.26     1218.25     15.05 o 
  -8  -5   3     1693.95     1757.34     19.80 o 
  -7  -5   3       96.70      108.72      3.23 o 
  -6  -5   3     1972.18     1849.57     16.98 o 
  -5  -5   3     4600.87     4861.36     41.13 o 
  -4  -5   3     1934.98     1835.53     14.60 o 
  -3  -5   3     3051.15     3042.18     37.62 o 
  -2  -5   3      691.20      691.13      6.27 o 
  -1  -5   3     5439.04     5913.08     69.47 o 
   0  -5   3     1852.85     1900.69     16.68 o 
   1  -5   3     3442.16     3619.16     30.28 o 
   2  -5   3     1271.13     1334.04     12.46 o 
   3  -5   3      114.09      135.57      2.77 o 
   4  -5   3      115.89      135.65      2.92 o 
   5  -5   3     2872.85     2896.26     36.38 o 
   6  -5   3     1406.06     1446.75     25.31 o 
   7  -5   3      152.83      128.17      9.82 o 
   8  -5   3      133.09      169.76     11.67 o 
 -11  -4   3      222.93      219.82     10.88 o 
 -10  -4   3      731.17      709.32     19.91 o 
  -9  -4   3     1313.74     1371.88     31.18 o 
  -8  -4   3      307.92      296.08      6.76 o 
  -7  -4   3      535.55      603.66     10.29 o 
  -6  -4   3      725.54      707.48      8.89 o 
  -5  -4   3       54.85       27.45      1.39 o 
  -4  -4   3     3267.79     3422.21     25.84 o 
  -3  -4   3     4626.71     4638.32     43.15 o 
  -2  -4   3       74.47       51.94      1.18 o 
  -1  -4   3      338.52      401.68      4.27 o 
   0  -4   3       42.64       38.75      2.68 o 
   1  -4   3     2070.64     2063.61     18.41 o 
   2  -4   3     3910.82     3903.70     32.30 o 
   3  -4   3     1360.71     1393.90     12.78 o 
   4  -4   3       69.58       70.50      3.84 o 
   5  -4   3      526.49      543.16      7.66 o 
   6  -4   3     1000.26     1022.51     20.93 o 
   7  -4   3      981.71     1076.06     28.97 o 
   8  -4   3      526.20      534.52     19.48 o 
 -11  -3   3      692.42      728.57     21.69 o 
 -10  -3   3      119.80      123.49      8.17 o 
  -9  -3   3        4.05        6.13      3.30 o 
  -8  -3   3     1039.81     1139.73     26.46 o 
  -7  -3   3     3022.21     2761.63     36.38 o 
  -6  -3   3      505.81      538.94      9.08 o 
  -5  -3   3      233.97      235.60      4.96 o 
  -4  -3   3        0.92        7.11      1.15 o 
  -3  -3   3     3334.14     3562.62     30.17 o 
  -2  -3   3     7052.37     7116.72    146.36 o 
  -1  -3   3     3140.74     2982.84     69.73 o 
   0  -3   3     1989.86     1986.28     15.00 o 
   1  -3   3        1.63        7.93      1.53 o 
   2  -3   3      176.29      108.78      1.95 o 
   3  -3   3     1125.17     1187.19     10.86 o 
   4  -3   3     2729.36     2595.89     26.14 o 
   5  -3   3      407.82      427.06      6.26 o 
   6  -3   3      233.59      241.27      4.65 o 
   7  -3   3      496.28      531.09     13.08 o 
   8  -3   3       94.14       84.76      8.24 o 
   9  -3   3      588.74      593.91     20.99 o 
 -11  -2   3      877.60      899.14     17.70 o 
 -10  -2   3      297.46      281.90      8.48 o 
  -9  -2   3       81.17       86.58      6.95 o 
  -8  -2   3      171.24      173.09      8.54 o 
  -7  -2   3      241.20      242.37      5.50 o 
  -6  -2   3     2402.07     2417.03     31.75 o 
  -5  -2   3      711.71      667.91     11.07 o 
  -4  -2   3      752.94      705.38     10.36 o 
  -3  -2   3      694.49      919.80      9.31 o 
  -2  -2   3     1123.61     1079.83     11.62 o 
  -1  -2   3     2481.25     2452.41     33.38 o 
   0  -2   3     4302.12     4368.05     29.53 o 
   1  -2   3     5199.71     5651.70     52.06 o 
   2  -2   3      108.69      106.65      2.29 o 
   3  -2   3     3638.72     3625.86     35.06 o 
   4  -2   3      674.42      725.79      8.61 o 
   5  -2   3     2413.29     2432.09     24.69 o 
   6  -2   3     3673.35     3742.50     37.08 o 
   7  -2   3      127.20      120.72      5.90 o 
   8  -2   3     1362.55     1414.62     34.87 o 
   9  -2   3      793.61      792.83     24.26 o 
  10  -2   3      399.22      416.60     17.30 o 
 -11  -1   3       14.22        9.84      3.46 o 
 -10  -1   3      581.33      580.52     13.01 o 
  -9  -1   3     1249.96     1231.43     20.71 o 
  -8  -1   3      734.35      711.30     13.50 o 
  -7  -1   3       55.54       56.98      5.57 o 
  -6  -1   3      472.48      499.74      6.34 o 
  -5  -1   3     2724.13     2549.60     26.53 o 
  -4  -1   3     9736.09    10013.31     98.03 o 
  -3  -1   3    21285.28    21434.72    212.05 o 
  -2  -1   3       17.75       10.14      1.94 o 
  -1  -1   3      218.28      191.49      2.37 o 
   0  -1   3      911.22      935.12      8.55 o 
   1  -1   3     9931.58    10289.39     97.66 o 
   2  -1   3     1484.47     1524.74     15.34 o 
   3  -1   3      427.68      445.50      5.48 o 
   4  -1   3     2041.20     2086.33     20.99 o 
   5  -1   3     3149.18     3347.67     32.93 o 
   6  -1   3     2127.54     2102.58     26.34 o 
   7  -1   3      170.37      166.43      6.85 o 
   8  -1   3       52.82       78.17      5.27 o 
   9  -1   3       26.84        5.08      4.84 o 
  10  -1   3      831.29      841.18     25.57 o 
 -10   0   3      119.83       98.18      5.71 o 
  -9   0   3      488.00      514.95     11.72 o 
  -8   0   3     2214.18     2103.64     45.33 o 
  -7   0   3     2823.68     2762.41     38.33 o 
  -6   0   3      177.98      199.23      5.66 o 
  -5   0   3     2821.97     2885.40     38.41 o 
  -4   0   3      939.91      815.29      8.15 o 
  -3   0   3     4528.20     4850.17     48.72 o 
  -2   0   3      702.64      658.69      8.05 o 
  -1   0   3      557.10      574.45      5.41 o 
   0   0   3    12911.21    13409.57    113.17 o 
   1   0   3    16818.88    16474.50    124.84 o 
   2   0   3        7.18        8.50      2.01 o 
   3   0   3     1691.31     1580.86     19.55 o 
   4   0   3     1185.90     1269.58     22.51 o 
   5   0   3       10.84       17.47      2.24 o 
   6   0   3     2863.27     2855.74     34.62 o 
   7   0   3     2822.31     2875.45     35.30 o 
   8   0   3      480.84      441.93      8.28 o 
   9   0   3      262.99      265.20     12.36 o 
  10   0   3        0.28       -6.20      4.25 o 
  11   0   3      180.75      142.21     10.78 o 
 -10   1   3      107.26      116.81      6.81 o 
  -9   1   3      461.03      456.46     11.22 o 
  -8   1   3      962.40      970.53     17.41 o 
  -7   1   3      123.91      117.48      9.19 o 
  -6   1   3      863.27      869.89     14.83 o 
  -5   1   3      865.79      892.57     28.90 o 
  -4   1   3      137.73      102.48      3.26 o 
  -3   1   3      764.46      583.75      7.62 o 
  -2   1   3     1965.10     2020.85     21.13 o 
  -1   1   3      188.69      159.96      1.93 o 
   0   1   3      211.67      258.76      4.01 o 
   1   1   3       24.98        1.53      0.85 o 
   2   1   3      441.63      631.21      6.52 o 
   3   1   3     9746.33     9878.12    109.59 o 
   4   1   3     4051.41     3901.01     43.33 o 
   5   1   3      536.56      636.39     13.08 o 
   6   1   3       94.76       94.65      4.58 o 
   7   1   3     1153.44     1151.66     22.21 o 
   8   1   3      916.71      974.89     20.00 o 
   9   1   3      965.67      940.46     15.64 o 
  10   1   3      146.49      143.39      9.59 o 
  11   1   3      170.64      199.12     11.70 o 
  -9   2   3      485.01      469.30     11.73 o 
  -8   2   3      126.13      123.74      5.79 o 
  -7   2   3      163.27      176.99      6.28 o 
  -6   2   3     2580.90     2459.03     34.70 o 
  -5   2   3     1117.22     1076.34     17.38 o 
  -4   2   3      310.18      312.09      4.37 o 
  -3   2   3     2059.05     2077.84     22.41 o 
  -2   2   3      455.78      379.17      4.14 o 
  -1   2   3    13702.08    14139.69    112.06 o 
   0   2   3     6221.08     6047.62     50.40 o 
   1   2   3     1843.45     2463.62     20.93 o 
   2   2   3        7.68       84.56      4.59 o 
   3   2   3     2183.27     1880.12     21.85 o 
   4   2   3     1760.72     1789.47     28.87 o 
   5   2   3     6840.39     6670.32     73.22 o 
   6   2   3     2232.99     2361.22     27.73 o 
   7   2   3      839.16      870.68     12.13 o 
   8   2   3      649.21      651.28     10.14 o 
   9   2   3      296.91      299.70      9.87 o 
  10   2   3     1183.97     1184.23     18.90 o 
  11   2   3      843.31      905.28     25.64 o 
  -9   3   3      569.42      582.68     13.71 o 
  -8   3   3      113.16      114.74      5.84 o 
  -7   3   3      180.99      185.57      6.72 o 
  -6   3   3       76.54       83.86      4.53 o 
  -5   3   3     2351.81     2277.98     32.23 o 
  -4   3   3     2351.18     2355.56     32.54 o 
  -3   3   3     2903.81     3194.23     30.84 o 
  -2   3   3       26.02       74.10      1.60 o 
  -1   3   3      677.83      679.46      6.16 o 
   0   3   3      217.08      194.13      2.40 o 
   1   3   3     5075.76     4530.20     38.03 o 
   2   3   3     5007.00     6128.62     51.58 o 
   3   3   3      234.58      426.70      5.09 o 
   4   3   3     1319.68     1175.89     12.09 o 
   5   3   3      173.46      174.27      5.08 o 
   6   3   3     1706.79     1604.75     27.32 o 
   7   3   3     1927.70     1927.20     23.59 o 
   8   3   3       12.88       16.04      1.97 o 
   9   3   3     1246.28     1195.64     14.29 o 
  10   3   3      499.58      505.19     10.56 o 
  11   3   3      377.93      381.60     14.57 o 
  12   3   3      507.82      573.08     19.61 o 
  -8   4   3     1142.13     1180.16     21.38 o 
  -7   4   3      429.39      404.04     10.37 o 
  -6   4   3      242.29      230.58      7.30 o 
  -5   4   3        1.80        5.09      2.24 o 
  -4   4   3      601.20      543.17     10.68 o 
  -3   4   3     3668.96     3815.41     30.21 o 
  -2   4   3     3310.97     3334.14     25.53 o 
  -1   4   3        5.06       12.53      2.34 o 
   0   4   3      299.97      292.70      4.95 o 
   1   4   3     1257.01     1328.19     10.85 o 
   2   4   3    10223.64     9877.63     82.43 o 
   3   4   3     4283.57     4881.31     79.42 o 
   4   4   3     1005.84      886.89     11.43 o 
   5   4   3      367.88      295.48      4.27 o 
   6   4   3     1686.97     1608.70     27.68 o 
   7   4   3     1299.33     1319.44     23.79 o 
   8   4   3     1564.06     1571.20     28.18 o 
   9   4   3      290.31      299.23      7.22 o 
  10   4   3       61.14       63.05      3.12 o 
  11   4   3      572.52      546.96     11.43 o 
  -7   5   3      839.44      871.16     17.15 o 
  -6   5   3     2397.81     2322.73     34.72 o 
  -5   5   3       14.10       20.63      3.04 o 
  -4   5   3      280.07      300.46      6.04 o 
  -3   5   3      428.96      379.55      6.59 o 
  -2   5   3     2014.49     2097.04     19.07 o 
  -1   5   3     2323.66     2325.72     21.07 o 
   0   5   3      155.81      162.28      2.50 o 
   1   5   3      348.96      429.53      4.49 o 
   2   5   3     4398.08     4889.04     36.84 o 
   3   5   3     2118.60     1883.94     20.12 o 
   4   5   3      270.51      246.52      3.69 o 
   5   5   3     2380.88     2308.58     22.83 o 
   6   5   3      169.14      196.13      6.56 o 
   7   5   3     1500.72     1471.51     26.43 o 
   8   5   3     2602.45     2688.85     45.32 o 
   9   5   3      734.95      779.98     12.69 o 
  10   5   3      233.52      213.94      5.96 o 
  11   5   3       10.91       11.32      2.39 o 
  -7   6   3       40.77       31.43      4.12 o 
  -6   6   3      113.89      122.31      6.14 o 
  -5   6   3      285.94      300.35      8.64 o 
  -4   6   3      492.02      479.41      8.31 o 
  -3   6   3        0.05        3.72      1.47 o 
  -2   6   3      643.50      612.26      6.40 o 
  -1   6   3     1474.71     1533.10     14.92 o 
   0   6   3     1395.11     1355.55     15.47 o 
   1   6   3     1330.71     1484.51     14.23 o 
   2   6   3     1430.28     1538.85     12.74 o 
   3   6   3        6.39        7.93      0.82 o 
   4   6   3     3824.55     3611.87     41.23 o 
   5   6   3     2636.97     2704.08     39.99 o 
   6   6   3      408.27      363.00      5.19 o 
   7   6   3      315.44      334.24      9.29 o 
   8   6   3      335.65      311.27      9.23 o 
   9   6   3     2189.64     2213.36     39.02 o 
  10   6   3     1863.06     1940.48     35.56 o 
  11   6   3      460.72      477.74     13.38 o 
  12   6   3        6.32       21.52      3.81 o 
  -6   7   3      137.69      144.30      7.01 o 
  -5   7   3      501.12      550.96     12.56 o 
  -4   7   3     1046.70      987.32     13.84 o 
  -3   7   3      284.80      323.98      6.60 o 
  -2   7   3     1081.40     1015.85     16.98 o 
  -1   7   3       58.41       75.54      2.47 o 
   0   7   3     6909.86     7277.19     71.60 o 
   1   7   3     3256.64     3103.63     27.79 o 
   2   7   3      755.85      848.59      9.13 o 
   3   7   3        9.52       13.99      1.74 o 
   4   7   3       53.43       44.52      3.07 o 
   5   7   3     1405.18     1497.81     16.79 o 
   6   7   3     4328.73     4425.11     43.78 o 
   7   7   3      869.20      832.45     17.66 o 
   8   7   3      175.19      175.26      7.12 o 
   9   7   3     1119.53     1077.81     22.25 o 
  10   7   3      259.59      252.94      9.26 o 
  11   7   3      657.75      681.37     16.97 o 
  12   7   3      847.34      912.40     21.29 o 
  -5   8   3        1.39        2.47      4.02 o 
  -4   8   3     1171.47     1192.24     16.35 o 
  -3   8   3     1337.39     1301.47     16.98 o 
  -2   8   3     1096.38     1133.80     14.89 o 
  -1   8   3        9.63        7.25      1.39 o 
   0   8   3      556.80      514.64      8.06 o 
   1   8   3       26.94       19.51      1.57 o 
   2   8   3     2092.99     1949.84     21.29 o 
   3   8   3     2267.90     2316.11     24.62 o 
   4   8   3      305.46      268.88      5.39 o 
   5   8   3       98.85       84.43      3.08 o 
   6   8   3      130.82      129.50      6.43 o 
   7   8   3     1168.26     1288.21     15.49 o 
   8   8   3     1312.95     1248.24     18.49 o 
   9   8   3      229.80      218.68      6.33 o 
  10   8   3       15.52       24.06      2.98 o 
  11   8   3       93.34       73.70      5.14 o 
  12   8   3      250.27      295.03      8.25 o 
  -4   9   3       35.47       42.39      3.42 o 
  -3   9   3       46.68       56.80      3.46 o 
  -2   9   3      901.25      827.72     12.27 o 
  -1   9   3     1998.36     2040.12     25.59 o 
   0   9   3       77.32       70.46      5.75 o 
   1   9   3      117.05      125.53      3.82 o 
   2   9   3       64.72      102.26      3.47 o 
   3   9   3     1245.82     1216.58     16.26 o 
   4   9   3     1637.16     1626.24     18.69 o 
   5   9   3     1420.26     1319.82     15.94 o 
   6   9   3        4.07       14.09      2.85 o 
   7   9   3      428.91      397.72      7.11 o 
   8   9   3     1349.60     1428.30     27.82 o 
   9   9   3     1018.30      940.30     15.63 o 
  10   9   3     1004.03      980.39     16.40 o 
  11   9   3      181.29      181.70      6.46 o 
  -2  10   3      343.54      406.83      9.95 o 
  -1  10   3      501.57      475.37     10.78 o 
   0  10   3     1305.08     1283.47     20.00 o 
   1  10   3      856.26      822.24     11.67 o 
   2  10   3        1.59        5.70      1.81 o 
   3  10   3      674.40      745.60     10.84 o 
   4  10   3     1561.52     1484.51     17.88 o 
   5  10   3     1467.45     1234.90     15.57 o 
   6  10   3      943.48      911.76     12.51 o 
   7  10   3      150.71      164.81      4.68 o 
   8  10   3      278.16      251.60      5.90 o 
   9  10   3     1316.69     1358.79     20.85 o 
  10  10   3      872.99      841.56     15.10 o 
  11  10   3       48.39       46.76      7.99 o 
  -1  11   3      163.44      194.07      7.02 o 
   0  11   3      514.14      513.75     11.32 o 
   1  11   3       70.87       58.93      3.24 o 
   2  11   3      714.75      707.60     10.90 o 
   3  11   3      469.45      509.93      8.82 o 
   4  11   3      268.89      287.75      6.35 o 
   5  11   3     1293.73     1314.87     25.57 o 
   6  11   3      536.23      517.17      8.92 o 
   7  11   3      298.39      276.95      6.35 o 
   8  11   3      150.30      158.97      6.02 o 
   9  11   3        2.20        7.54      2.80 o 
  10  11   3      697.81      731.39     20.83 o 
   1  12   3      987.50     1018.77     17.96 o 
   2  12   3      845.07      788.62     12.17 o 
   3  12   3      158.27      146.30      4.82 o 
   4  12   3      197.76      233.28     11.20 o 
   5  12   3        9.38        8.27      2.08 o 
   6  12   3      292.92      336.29      7.26 o 
   7  12   3     1447.94     1447.29     20.54 o 
   8  12   3      922.85      871.83     13.13 o 
   9  12   3        0.76        4.14      2.55 o 
   4  13   3     1234.73     1162.47     16.31 o 
   5  13   3       12.77       17.22      2.57 o 
   6  13   3       22.35       36.76      3.12 o 
   7  13   3       12.18       19.82      2.82 o 
  -8 -12   4        4.92        3.53      2.70 o 
  -7 -12   4      113.08      115.86      5.55 o 
  -6 -12   4     1164.79     1153.46     19.12 o 
  -5 -12   4     1241.56     1196.28     19.57 o 
  -4 -12   4       22.92       20.88      2.18 o 
  -3 -12   4      175.03      178.51      4.60 o 
  -2 -12   4      242.08      221.02      5.49 o 
  -9 -11   4     1159.13     1024.49     17.75 o 
  -8 -11   4      147.93      134.87      5.75 o 
  -7 -11   4      326.43      311.46      8.35 o 
  -6 -11   4      421.56      425.94     18.82 o 
  -5 -11   4      142.02      153.05      5.72 o 
  -4 -11   4     1002.17     1027.16     12.02 o 
  -3 -11   4      653.69      605.59      8.42 o 
  -2 -11   4      310.74      299.73      8.86 o 
  -1 -11   4     1025.14     1023.34     12.03 o 
   0 -11   4      792.16      817.82     30.68 o 
   1 -11   4      424.04      456.74     11.40 o 
 -10 -10   4      306.46      301.30      8.49 o 
  -9 -10   4      287.84      324.93      8.61 o 
  -8 -10   4      755.67      717.23     14.93 o 
  -7 -10   4      828.38      729.01     13.23 o 
  -6 -10   4        0.22       17.05      4.35 o 
  -5 -10   4      708.10      742.04     12.50 o 
  -4 -10   4     1560.03     1436.85     14.99 o 
  -3 -10   4     1432.11     1485.13     15.35 o 
  -2 -10   4      334.81      307.79      5.41 o 
  -1 -10   4       67.62       70.97      2.86 o 
   0 -10   4      482.08      488.27      8.22 o 
   1 -10   4     1296.69     1296.22     27.44 o 
   2 -10   4      330.99      331.00      8.73 o 
 -11  -9   4      712.88      752.73     20.37 o 
 -10  -9   4       25.05       34.57      3.54 o 
  -9  -9   4      498.25      486.77     10.40 o 
  -8  -9   4     1512.46     1566.52     22.88 o 
  -7  -9   4      592.74      592.26     14.76 o 
  -6  -9   4       11.70        5.96      2.62 o 
  -5  -9   4      111.80      126.87      3.91 o 
  -4  -9   4     1218.28     1213.38     15.33 o 
  -3  -9   4     3483.14     3213.42     28.62 o 
  -2  -9   4      794.66      873.90      9.98 o 
  -1  -9   4      519.76      494.93      6.80 o 
   0  -9   4       65.36       58.93      2.59 o 
   1  -9   4       54.15       73.33      4.27 o 
   2  -9   4      288.64      283.63      7.58 o 
   3  -9   4     1079.79     1092.16     15.26 o 
   4  -9   4      321.01      337.94     14.40 o 
 -11  -8   4      291.68      272.15     11.37 o 
 -10  -8   4      116.95      121.08      6.15 o 
  -9  -8   4      119.82      120.73      5.05 o 
  -8  -8   4      191.88      170.38      9.97 o 
  -7  -8   4     1075.91     1028.37     16.07 o 
  -6  -8   4      444.50      452.14     14.35 o 
  -5  -8   4      274.33      249.29      6.24 o 
  -4  -8   4      583.90      582.07      8.38 o 
  -3  -8   4      115.50       87.44      2.71 o 
  -2  -8   4      421.58      360.50      5.31 o 
  -1  -8   4     1349.23     1424.45     13.73 o 
   0  -8   4      207.02      180.17      3.20 o 
   1  -8   4       14.87       31.48      1.86 o 
   2  -8   4        0.41        4.45      2.14 o 
   3  -8   4      425.92      429.74     12.57 o 
   4  -8   4      719.61      721.31     11.27 o 
   5  -8   4     1428.15     1515.77     38.10 o 
 -11  -7   4      197.04      234.78     10.64 o 
 -10  -7   4     1454.58     1506.01     31.34 o 
  -9  -7   4      322.64      285.66      9.38 o 
  -8  -7   4      145.75      139.55      5.07 o 
  -7  -7   4      445.22      431.02      8.71 o 
  -6  -7   4      701.99      672.10     11.33 o 
  -5  -7   4     3130.69     3164.36     31.53 o 
  -4  -7   4     3913.13     3751.14     36.67 o 
  -3  -7   4     1676.23     1797.02     14.72 o 
  -2  -7   4       90.14      145.07      2.65 o 
  -1  -7   4     1220.28     1163.34     10.28 o 
   0  -7   4      726.93      801.43      7.73 o 
   1  -7   4     3011.39     2938.92     25.74 o 
   2  -7   4     1843.29     1886.36     17.57 o 
   3  -7   4      642.16      636.27     11.46 o 
   4  -7   4      878.37      890.16     14.73 o 
   5  -7   4      596.43      567.71     11.10 o 
   6  -7   4      671.36      739.54     23.66 o 
 -11  -6   4       10.97       12.16      4.32 o 
 -10  -6   4      189.31      188.28      8.87 o 
  -9  -6   4     1418.94     1415.69     20.53 o 
  -8  -6   4     2878.10     2809.67     62.62 o 
  -7  -6   4     1260.43     1263.53     18.12 o 
  -6  -6   4     1338.32     1386.80     13.54 o 
  -5  -6   4      375.27      364.35      4.23 o 
  -4  -6   4      670.05      652.70      6.30 o 
  -3  -6   4     5511.58     5662.20     46.09 o 
  -2  -6   4      559.53      593.84      5.88 o 
  -1  -6   4      146.71      214.59      3.06 o 
   0  -6   4     3011.03     2915.67     31.92 o 
   1  -6   4     1839.54     1903.58     17.21 o 
   2  -6   4      462.27      462.38      5.78 o 
   3  -6   4      813.38      823.48      8.88 o 
   4  -6   4      155.70      151.46      5.12 o 
   5  -6   4      364.24      388.84      8.56 o 
   7  -6   4      211.31      254.95     13.41 o 
 -11  -5   4      282.73      307.52     11.80 o 
 -10  -5   4      134.72      131.63      7.61 o 
  -9  -5   4      305.74      270.59      7.25 o 
  -8  -5   4      159.42      203.63      4.65 o 
  -7  -5   4     2135.00     2184.72     20.16 o 
  -6  -5   4     1264.95     1256.52     12.34 o 
  -5  -5   4       89.83       87.24      2.21 o 
  -4  -5   4      887.55      921.27      8.15 o 
  -3  -5   4     3918.21     3858.92     30.52 o 
  -2  -5   4      681.50      593.70      6.30 o 
  -1  -5   4     1225.84     1293.03     10.65 o 
   0  -5   4     1439.87     1400.20     12.83 o 
   1  -5   4      225.38      196.69      3.15 o 
   2  -5   4     4613.48     4805.47     39.70 o 
   3  -5   4     1358.01     1286.43     12.29 o 
   4  -5   4      351.60      379.12      7.82 o 
   5  -5   4      629.71      656.75     11.48 o 
   6  -5   4       15.43       27.10      2.71 o 
   7  -5   4      789.68      787.53     24.26 o 
   8  -5   4      842.33      945.59     28.51 o 
 -11  -4   4      232.63      230.89     11.11 o 
 -10  -4   4     1404.10     1425.30     33.38 o 
  -9  -4   4       62.90       62.06      5.90 o 
  -8  -4   4      468.19      465.74     13.87 o 
  -7  -4   4     1002.31     1019.76     15.51 o 
  -6  -4   4     2936.78     2914.03     78.40 o 
  -5  -4   4      663.35      636.20      8.07 o 
  -4  -4   4      275.25      262.23      3.22 o 
  -3  -4   4        0.46        8.02      1.26 o 
  -2  -4   4     3171.12     2986.73     23.83 o 
  -1  -4   4     6171.94     5946.11     48.10 o 
   0  -4   4      324.66      334.45      4.09 o 
   1  -4   4        5.99       18.43      1.10 o 
   2  -4   4      185.96      222.94      3.20 o 
   3  -4   4     1326.52     1260.12     11.74 o 
   4  -4   4     2579.09     2572.13     26.32 o 
   5  -4   4     1710.47     1769.94     23.74 o 
   6  -4   4       51.27       47.04      3.18 o 
   7  -4   4      123.38      135.96      8.49 o 
   8  -4   4      473.95      474.70     18.06 o 
 -11  -3   4      215.78      205.62     10.97 o 
 -10  -3   4      462.29      445.70     15.46 o 
  -9  -3   4      382.28      385.69     13.45 o 
  -8  -3   4      285.98      271.10     10.38 o 
  -7  -3   4       22.24       15.96      2.95 o 
  -6  -3   4     1652.17     1530.24     19.44 o 
  -5  -3   4     1213.07     1125.59     12.83 o 
  -4  -3   4      679.13      585.06      7.21 o 
  -3  -3   4     2154.40     2378.71     24.59 o 
  -2  -3   4       24.48        8.33      1.56 o 
  -1  -3   4      152.25      135.63      2.86 o 
   0  -3   4     3486.90     3453.17     25.43 o 
   1  -3   4     4779.11     4732.53     34.53 o 
   2  -3   4       35.89       46.18      1.64 o 
   3  -3   4      481.95      630.15      6.42 o 
   4  -3   4       71.41       75.41      2.38 o 
   5  -3   4     2372.69     2330.02     24.10 o 
   6  -3   4     2155.67     2270.28     29.37 o 
   7  -3   4      640.82      615.50     10.88 o 
   9  -3   4      214.78      210.79     12.26 o 
 -11  -2   4      217.68      220.51      8.23 o 
 -10  -2   4      348.73      343.63      9.62 o 
  -9  -2   4     1532.40     1475.89     34.44 o 
  -8  -2   4     1323.10     1365.06     31.41 o 
  -7  -2   4     2048.65     1959.46     41.26 o 
  -6  -2   4      264.01      262.66      4.55 o 
  -5  -2   4       19.31       36.56      2.33 o 
  -4  -2   4     2406.79     2572.09     26.50 o 
  -3  -2   4     7927.31     7639.81     63.33 o 
  -2  -2   4     1958.43     2168.80     24.65 o 
  -1  -2   4        0.13        6.97      0.97 o 
   0  -2   4     3692.08     3930.33     29.17 o 
   1  -2   4     4857.83     5106.39     37.10 o 
   2  -2   4    11732.53    12427.43    100.71 o 
   3  -2   4     2916.92     2827.49     27.81 o 
   4  -2   4      239.69      199.97      3.50 o 
   5  -2   4      554.42      551.46      7.30 o 
   6  -2   4     1027.90      970.30     14.50 o 
   7  -2   4     1741.72     1888.57     34.47 o 
   8  -2   4      257.18      236.73      8.87 o 
   9  -2   4        0.26       -5.78      3.86 o 
  10  -2   4      187.61      209.14     12.49 o 
 -10  -1   4        5.56        3.10      2.82 o 
  -9  -1   4       79.46       75.17      4.74 o 
  -8  -1   4     1406.07     1415.29     22.55 o 
  -7  -1   4     3348.51     3371.25     67.10 o 
  -6  -1   4     1063.37     1064.29     16.37 o 
  -5  -1   4      231.15      225.69      3.85 o 
  -4  -1   4     2718.15     2676.41     43.22 o 
  -3  -1   4      188.66      199.19      4.37 o 
  -2  -1   4    13804.28    13264.64    110.96 o 
  -1  -1   4     6658.84     6731.56    153.66 o 
   0  -1   4     9744.80    10154.64     86.01 o 
   1  -1   4      455.57      383.37      3.77 o 
   2  -1   4      894.22      945.38     10.31 o 
   3  -1   4     2775.07     2826.68     27.73 o 
   4  -1   4      724.74      599.97      7.26 o 
   5  -1   4      673.10      712.18      8.64 o 
   6  -1   4      105.32      143.69      3.99 o 
   7  -1   4     1827.21     1646.77     30.48 o 
   8  -1   4      650.09      716.67     16.54 o 
   9  -1   4      114.16      108.82      6.59 o 
  10  -1   4      357.56      406.39     16.61 o 
 -10   0   4      411.57      407.35     10.95 o 
  -9   0   4        1.70        0.17      2.56 o 
  -8   0   4       40.98       34.12      3.58 o 
  -7   0   4      153.19      155.00      5.68 o 
  -6   0   4      515.37      534.02     10.47 o 
  -5   0   4     2843.94     2677.22     28.73 o 
  -4   0   4        4.68       13.62      4.90 o 
  -3   0   4      783.35      655.11     10.21 o 
  -2   0   4     2974.18     3198.01     27.21 o 
  -1   0   4     1425.89     1282.80     11.81 o 
   0   0   4       40.87       20.67      1.87 o 
   1   0   4    31858.57    32468.87    242.69 o 
   2   0   4       82.53       80.91      2.16 o 
   3   0   4     4413.76     4353.55     40.56 o 
   4   0   4     1197.29     1206.66     18.72 o 
   5   0   4     2453.71     2332.00     39.58 o 
   6   0   4      489.78      555.08      8.78 o 
   7   0   4      257.79      204.39      5.00 o 
   8   0   4     1394.19     1257.06     24.88 o 
   9   0   4     3087.44     3260.68     56.09 o 
  10   0   4     1315.73     1250.10     32.59 o 
  11   0   4      162.76      183.07     11.63 o 
 -10   1   4      264.26      256.18      8.94 o 
  -9   1   4      891.68      890.16     17.32 o 
  -8   1   4      252.38      247.67      7.78 o 
  -7   1   4       89.08       81.86      4.41 o 
  -6   1   4      685.94      693.47     12.78 o 
  -5   1   4     1988.88     1955.47     22.04 o 
  -4   1   4     1476.59     1336.22     15.59 o 
  -3   1   4     4416.50     4441.64     44.97 o 
  -2   1   4        1.76        8.62      1.68 o 
  -1   1   4     6433.39     6582.32     54.58 o 
   0   1   4     4851.36     5057.98     54.94 o 
   1   1   4    10712.93    10421.58     77.22 o 
   2   1   4       32.73       29.55      1.62 o 
   3   1   4      175.82      124.36      2.14 o 
   4   1   4     2356.44     2222.04     25.47 o 
   5   1   4     9087.98     9387.37    102.17 o 
   6   1   4     2738.24     2621.56     30.45 o 
   7   1   4      325.64      403.39     10.68 o 
   8   1   4      156.62      192.60      7.38 o 
   9   1   4      276.58      256.01      9.13 o 
  10   1   4     1196.02     1259.16     20.20 o 
  11   1   4     1121.45     1076.00     29.83 o 
  -9   2   4      493.42      457.84     11.71 o 
  -8   2   4      383.58      393.31     10.18 o 
  -7   2   4      687.46      661.71     13.30 o 
  -6   2   4      491.48      482.85     10.38 o 
  -5   2   4      556.70      560.16     10.88 o 
  -4   2   4     4007.93     4075.67     63.44 o 
  -3   2   4      569.91      487.64      7.08 o 
  -2   2   4      409.06      368.96      4.67 o 
  -1   2   4      699.04      671.15      8.47 o 
   0   2   4      889.64      847.04      8.15 o 
   1   2   4     2254.95     2655.08     30.88 o 
   2   2   4     2594.52     2539.57     24.93 o 
   3   2   4      627.79      542.13      6.05 o 
   4   2   4      727.14      741.47      8.09 o 
   5   2   4      666.01      738.83      9.96 o 
   6   2   4      685.62      625.59      9.08 o 
   7   2   4     4054.32     3957.98     45.22 o 
   8   2   4      957.91     1071.12     14.74 o 
   9   2   4       24.45       33.91      3.86 o 
  10   2   4      140.66      124.02      5.38 o 
  11   2   4      129.43      152.98      9.82 o 
  -9   3   4      198.06      210.54      8.23 o 
  -8   3   4      892.15      859.02     16.94 o 
  -7   3   4      870.02      865.87     16.32 o 
  -6   3   4      528.43      512.10     11.04 o 
  -5   3   4      412.99      428.17      9.44 o 
  -4   3   4      180.08      174.98      8.44 o 
  -3   3   4     1429.89     1406.21     13.81 o 
  -2   3   4     4582.62     4391.10     33.54 o 
  -1   3   4     5870.89     5935.60     44.51 o 
   0   3   4      229.75      210.38      3.32 o 
   1   3   4        2.93        9.52      1.17 o 
   2   3   4     2819.70     2902.66     30.79 o 
   3   3   4     7849.29     8268.94     86.35 o 
   4   3   4     2106.57     1831.57     21.74 o 
   5   3   4      535.31      584.14      8.32 o 
   6   3   4        0.58        6.29      1.65 o 
   7   3   4     1069.42     1086.79     14.61 o 
   8   3   4     1448.65     1447.95     18.91 o 
   9   3   4     1435.28     1467.29     40.55 o 
  10   3   4      107.59      113.72      5.04 o 
  11   3   4       42.25       44.37      4.05 o 
  12   3   4      441.75      540.32     18.85 o 
  -8   4   4      102.34      105.62      6.14 o 
  -7   4   4      389.01      359.42      9.84 o 
  -6   4   4     1355.50     1369.96     22.53 o 
  -5   4   4     1167.36     1108.00     18.56 o 
  -4   4   4       14.72       14.49      2.75 o 
  -3   4   4        0.97        5.37      4.25 o 
  -2   4   4      851.29      903.39      8.33 o 
  -1   4   4     7531.18     7636.48     73.08 o 
   0   4   4     2705.06     2749.88     21.44 o 
   1   4   4      372.15      336.52      4.14 o 
   2   4   4      814.15      695.28      7.00 o 
   3   4   4      554.78      431.53      4.94 o 
   4   4   4     2889.98     3130.01     30.10 o 
   5   4   4     2591.02     2420.09     23.77 o 
   6   4   4     1304.02     1424.40     17.93 o 
   7   4   4        0.26        3.03      1.78 o 
   8   4   4     2208.49     2124.66     26.30 o 
   9   4   4     1057.57     1059.89     15.24 o 
  10   4   4      402.75      418.57      7.21 o 
  11   4   4      848.72      886.83     15.75 o 
  -7   5   4       59.55       70.98     10.79 o 
  -6   5   4      302.00      287.88      8.72 o 
  -5   5   4     1072.88     1073.40     25.23 o 
  -4   5   4     2190.65     2067.43     30.27 o 
  -3   5   4     1553.00     1540.51     18.16 o 
  -2   5   4       23.11       22.38      1.37 o 
  -1   5   4      600.75      596.84      6.12 o 
   0   5   4     1278.62     1328.09     12.88 o 
   1   5   4     1543.04     1402.55     15.77 o 
   2   5   4     4231.80     4268.65     36.22 o 
   3   5   4      633.91      641.63      6.66 o 
   4   5   4     6472.93     6450.70    110.12 o 
   5   5   4     1459.20     1492.59     15.51 o 
   6   5   4     1872.64     1735.55     17.91 o 
   7   5   4     3349.83     3634.86     42.47 o 
   8   5   4      144.40      117.35      4.60 o 
   9   5   4      479.75      480.90     12.00 o 
  10   5   4     2181.49     2170.44     27.90 o 
  11   5   4      998.28      944.66     21.95 o 
  12   5   4      139.50      148.47      8.47 o 
  -6   6   4       41.21       45.81      4.42 o 
  -5   6   4      308.03      266.60      8.37 o 
  -4   6   4      230.16      258.39      5.97 o 
  -3   6   4      990.04      884.74     12.18 o 
  -2   6   4     2367.41     2490.68     27.15 o 
  -1   6   4      350.69      335.81      4.90 o 
   0   6   4     2743.30     2704.39     21.66 o 
   1   6   4     3006.21     3000.08     33.40 o 
   2   6   4      373.03      433.01      4.69 o 
   3   6   4     2638.86     2722.78     29.07 o 
   4   6   4        4.85        7.45      0.78 o 
   5   6   4      543.33      469.12      6.30 o 
   6   6   4     5694.72     5555.55     52.71 o 
   7   6   4     4710.12     4466.39     71.85 o 
   8   6   4        5.54        7.12      2.44 o 
   9   6   4      235.91      228.26      8.11 o 
  10   6   4       52.24       60.21      5.27 o 
  11   6   4      890.84      902.88     20.00 o 
  12   6   4     1050.16      978.97     23.33 o 
  -6   7   4      644.47      663.00     14.91 o 
  -5   7   4      673.90      634.45     24.80 o 
  -4   7   4       16.52        9.78      2.14 o 
  -3   7   4     1076.64     1109.62     14.80 o 
  -2   7   4      399.85      374.69      6.94 o 
  -1   7   4      631.31      685.92      8.26 o 
   0   7   4      550.47      515.44      6.68 o 
   1   7   4       11.80       16.67      2.21 o 
   2   7   4     1610.34     1684.58     14.18 o 
   3   7   4     3435.71     3453.86     26.92 o 
   4   7   4      968.43     1060.14     12.67 o 
   5   7   4      322.53      312.29      5.66 o 
   6   7   4       16.01       30.14      2.45 o 
   7   7   4       55.37       54.81      6.56 o 
   8   7   4      602.58      522.72     12.98 o 
   9   7   4     2049.46     2123.38     38.06 o 
  10   7   4       34.38       31.34      4.09 o 
  11   7   4      108.30      125.66      6.95 o 
  12   7   4      127.63      130.51      7.88 o 
  -5   8   4      415.62      469.67     12.12 o 
  -4   8   4      201.56      193.37      5.74 o 
  -3   8   4       60.38       82.34      3.91 o 
  -2   8   4      666.02      713.03     10.90 o 
  -1   8   4     1641.67     1584.79     19.04 o 
   0   8   4     1820.29     1941.52     18.95 o 
   1   8   4      239.75      215.48      4.44 o 
   2   8   4       42.30       35.72      2.52 o 
   3   8   4      157.66      158.50      4.86 o 
   4   8   4     3517.05     3577.63     36.30 o 
   5   8   4     3066.34     3154.32     32.51 o 
   6   8   4      652.98      608.22      8.87 o 
   7   8   4       18.99       22.87      2.04 o 
   8   8   4      294.34      314.67      9.89 o 
   9   8   4     1218.83     1129.22     23.43 o 
  10   8   4     1003.32     1048.61     22.51 o 
  11   8   4      818.99      898.66     20.66 o 
  12   8   4        0.13        1.68      3.26 o 
  -3   9   4      123.03      114.35      4.59 o 
  -2   9   4       44.03       50.65      3.17 o 
  -1   9   4        9.71       22.06      2.32 o 
   0   9   4     1574.00     1540.91     22.74 o 
   1   9   4     2277.32     2350.85     32.35 o 
   2   9   4      437.86      385.19      7.09 o 
   3   9   4      181.99      158.77      4.27 o 
   4   9   4      525.72      474.61      7.74 o 
   5   9   4      613.28      612.96     11.04 o 
   6   9   4      600.72      653.85      9.66 o 
   7   9   4     2051.05     2068.98     23.18 o 
   8   9   4        9.41       30.67      2.47 o 
   9   9   4     1127.40     1128.55     17.88 o 
  10   9   4      444.85      421.79      9.60 o 
  11   9   4      870.09      855.10     15.32 o 
  -2  10   4      496.27      467.98     10.95 o 
  -1  10   4        0.42        3.75      2.32 o 
   0  10   4      155.12      155.11      9.23 o 
   1  10   4      979.47      948.97     17.22 o 
   2  10   4     1149.37     1200.23     20.43 o 
   3  10   4     2380.79     2268.97     31.73 o 
   4  10   4       59.70       56.87      3.06 o 
   5  10   4      475.86      465.79      8.02 o 
   6  10   4      589.86      563.59     10.03 o 
   7  10   4     1295.02     1233.52     15.76 o 
   8  10   4     1622.68     1674.42     20.06 o 
   9  10   4      443.28      420.44     15.26 o 
  10  10   4      311.92      332.92      8.70 o 
  11  10   4      632.42      619.57     33.35 o 
  -1  11   4      807.03      757.11     14.92 o 
   0  11   4      266.14      244.84      8.29 o 
   1  11   4      342.43      320.04      8.61 o 
   2  11   4      683.24      648.09     11.11 o 
   3  11   4      207.89      256.74      6.02 o 
   4  11   4      379.30      401.54      7.69 o 
   5  11   4      740.09      661.10     10.41 o 
   6  11   4       49.79       53.40      3.12 o 
   7  11   4     1433.86     1282.38     16.65 o 
   8  11   4     1180.64     1144.71     19.83 o 
   9  11   4      125.22      137.10      5.73 o 
  10  11   4       52.15       55.36      4.21 o 
   1  12   4      441.15      400.75     13.40 o 
   2  12   4       75.04       86.01      4.93 o 
   3  12   4      305.67      279.72      8.92 o 
   4  12   4      993.33     1046.25     28.18 o 
   5  12   4      638.03      650.99     10.83 o 
   6  12   4      168.15      150.71      4.94 o 
   7  12   4      272.55      253.34      6.38 o 
   8  12   4       24.36       23.08      2.73 o 
   9  12   4     1196.04     1142.68     16.05 o 
   5  13   4      665.28      674.57     11.40 o 
   6  13   4     1362.57     1361.75     21.50 o 
  -7 -12   5        7.53       12.01      3.02 o 
  -6 -12   5       73.44       86.85      5.04 o 
  -5 -12   5       31.19       34.63      6.10 o 
  -4 -12   5      659.29      674.69     10.88 o 
  -3 -12   5     1709.48     1665.45     17.72 o 
  -2 -12   5      161.89      183.75     10.41 o 
  -9 -11   5       78.50       69.09      4.80 o 
  -8 -11   5      607.06      532.18     11.61 o 
  -7 -11   5     1887.26     1941.95     27.99 o 
  -6 -11   5      220.92      217.65     14.55 o 
  -5 -11   5       12.93       18.14      2.47 o 
  -4 -11   5      230.49      259.39      7.69 o 
  -3 -11   5      872.98      832.49     10.46 o 
  -2 -11   5     1081.17     1069.81     13.46 o 
  -1 -11   5      679.38      685.22     13.67 o 
   0 -11   5       54.06       60.77      4.43 o 
 -10 -10   5      197.58      209.74      7.14 o 
  -9 -10   5      204.55      211.54      7.02 o 
  -8 -10   5      480.56      501.26     10.82 o 
  -7 -10   5     1359.97     1217.48     19.19 o 
  -6 -10   5     1149.92     1156.54     27.50 o 
  -5 -10   5      619.11      597.12      9.36 o 
  -4 -10   5       14.54       21.61      2.29 o 
  -3 -10   5      564.81      620.85      9.58 o 
  -2 -10   5     1366.19     1348.47     14.30 o 
  -1 -10   5      537.80      538.11      7.54 o 
   0 -10   5       45.52       44.02      5.03 o 
   1 -10   5        4.48       10.07      2.76 o 
   2 -10   5      144.38      159.88      6.25 o 
 -10  -9   5      361.93      367.66      9.24 o 
  -9  -9   5      312.87      331.28      8.53 o 
  -8  -9   5      204.71      191.68      6.22 o 
  -7  -9   5      221.69      265.28      7.15 o 
  -6  -9   5      448.93      396.97      8.73 o 
  -5  -9   5      317.00      330.45      8.50 o 
  -4  -9   5      141.34      137.00      4.05 o 
  -3  -9   5      252.06      274.60      4.86 o 
  -2  -9   5      130.58      139.19      3.69 o 
  -1  -9   5     1203.37     1189.08     12.60 o 
   0  -9   5      736.34      756.43     10.50 o 
   1  -9   5     1226.40     1213.58     28.72 o 
   2  -9   5      120.91      122.66      6.35 o 
   3  -9   5        0.21        5.04      1.88 o 
 -11  -8   5      151.15      154.96      9.10 o 
 -10  -8   5      419.72      361.07     12.92 o 
  -9  -8   5      883.98      891.88     28.87 o 
  -8  -8   5      666.70      692.97     12.56 o 
  -7  -8   5      743.17      756.33     13.01 o 
  -6  -8   5      274.25      219.54      6.08 o 
  -5  -8   5     1443.84     1353.95     15.73 o 
  -4  -8   5     1930.90     1994.62     21.46 o 
  -3  -8   5     1793.55     1676.67     25.72 o 
  -2  -8   5       39.60       55.30      2.31 o 
  -1  -8   5       51.94       51.05      1.95 o 
   0  -8   5      210.18      213.13      3.55 o 
   1  -8   5     6084.90     6111.18     59.74 o 
   2  -8   5     1045.80     1037.35     13.53 o 
   3  -8   5       15.30       19.62      2.88 o 
   4  -8   5       36.97       49.20      4.88 o 
   5  -8   5      226.35      201.04      5.91 o 
 -11  -7   5      244.78      218.40     10.48 o 
 -10  -7   5      232.65      234.32     10.32 o 
  -9  -7   5      555.24      556.22     10.93 o 
  -8  -7   5     1562.88     1581.43     22.55 o 
  -7  -7   5      962.35      975.50     15.28 o 
  -6  -7   5      310.49      308.94      7.04 o 
  -5  -7   5      279.15      286.30      5.47 o 
  -4  -7   5      147.95      146.95      3.79 o 
  -3  -7   5     2821.26     2922.78     25.24 o 
  -2  -7   5     5040.00     4792.36     35.91 o 
  -1  -7   5      154.79      156.94      2.85 o 
   0  -7   5      175.10      179.48      3.44 o 
   1  -7   5      439.22      452.03      5.69 o 
   2  -7   5      154.31      152.99      4.91 o 
   3  -7   5     1444.07     1501.17     21.80 o 
   4  -7   5      531.65      552.77     10.97 o 
   5  -7   5      146.86      138.36     10.81 o 
   6  -7   5      104.36      112.68      9.39 o 
 -11  -6   5      696.86      686.94     19.11 o 
 -10  -6   5      333.39      324.92     12.06 o 
  -9  -6   5       15.64       15.49      3.86 o 
  -8  -6   5       56.49       71.29      3.92 o 
  -7  -6   5     1026.89     1024.08     16.00 o 
  -6  -6   5     4957.44     4972.92     48.38 o 
  -5  -6   5      628.03      613.68      6.43 o 
  -4  -6   5       65.08       68.53      1.87 o 
  -3  -6   5       40.81       45.14      1.65 o 
  -2  -6   5      909.69      989.67      9.84 o 
  -1  -6   5     3970.07     4069.67     30.55 o 
   0  -6   5     3325.43     3369.19     28.68 o 
   1  -6   5       36.36       30.93      1.40 o 
   2  -6   5      341.30      385.41      4.66 o 
   3  -6   5     1302.71     1305.17     19.06 o 
   4  -6   5      576.76      588.23     11.00 o 
   5  -6   5      624.99      611.41     11.53 o 
   6  -6   5      866.62      906.13     15.43 o 
   7  -6   5      227.09      261.81     13.68 o 
 -11  -5   5      515.16      507.27     15.85 o 
  -9  -5   5      440.86      457.40     14.40 o 
  -8  -5   5       95.44      105.07      6.53 o 
  -7  -5   5      502.56      550.32      6.89 o 
  -6  -5   5     1064.53     1037.66     10.71 o 
  -5  -5   5     1577.87     1587.47     13.86 o 
  -4  -5   5     1524.44     1345.61     11.38 o 
  -3  -5   5     1176.62     1245.62     17.35 o 
  -2  -5   5     1456.65     1499.74     21.15 o 
  -1  -5   5     5788.29     6123.54     49.93 o 
   0  -5   5     1974.66     1997.33     15.76 o 
   1  -5   5     2023.13     1959.83     15.58 o 
   2  -5   5      375.64      401.05      4.51 o 
   3  -5   5      125.71      149.05      4.77 o 
   4  -5   5     1463.64     1434.19     20.40 o 
   5  -5   5     2205.64     2168.19     28.96 o 
   6  -5   5      942.15      901.10     14.93 o 
   7  -5   5      124.58      141.98      8.07 o 
 -10  -4   5      302.37      315.03     12.69 o 
  -9  -4   5      879.56      918.53     23.53 o 
  -8  -4   5     1654.29     1500.15     33.22 o 
  -7  -4   5      799.57      924.05     11.57 o 
  -6  -4   5       21.07       38.90      2.61 o 
  -5  -4   5     2576.89     2470.86     32.65 o 
  -4  -4   5     1039.30     1137.42     11.02 o 
  -3  -4   5     1702.63     1549.09     12.62 o 
  -2  -4   5     2239.17     2292.47     20.07 o 
  -1  -4   5       64.46       69.65      1.65 o 
   0  -4   5     1874.26     1780.73     13.97 o 
   1  -4   5     1744.27     1718.11     13.58 o 
   2  -4   5     2979.94     3064.19     23.22 o 
   3  -4   5      583.96      625.20      7.03 o 
   4  -4   5       59.37       51.83      4.61 o 
   5  -4   5      290.88      304.34      7.00 o 
   6  -4   5     2089.37     2087.01     28.03 o 
   7  -4   5     1498.55     1447.39     21.20 o 
 -11  -3   5      408.97      414.18     14.63 o 
 -10  -3   5       53.79       49.80      5.73 o 
  -9  -3   5      959.48      923.70     24.19 o 
  -8  -3   5     1011.82      965.43     23.99 o 
  -7  -3   5        9.44       12.47      2.05 o 
  -6  -3   5     1070.27     1157.59     13.56 o 
  -5  -3   5      170.03      127.61      3.02 o 
  -4  -3   5     2979.01     2900.27     25.20 o 
  -3  -3   5     6629.84     7065.36     58.91 o 
  -2  -3   5     4382.75     4075.70     39.18 o 
  -1  -3   5     1309.01     1317.52     16.71 o 
   0  -3   5      503.01      480.28      5.13 o 
   1  -3   5      691.78      697.27      6.10 o 
   2  -3   5     5071.02     4951.58     36.28 o 
   3  -3   5     4650.17     4819.06     46.57 o 
   4  -3   5       96.61       73.78      2.34 o 
   5  -3   5        6.62        4.86      1.81 o 
   6  -3   5      263.26      270.19      6.94 o 
   7  -3   5     1107.35     1101.93     23.51 o 
   8  -3   5     1204.31     1236.06     25.77 o 
 -10  -2   5      694.81      676.48     14.45 o 
  -9  -2   5      323.34      302.71     12.36 o 
  -8  -2   5       34.86       24.03      4.15 o 
  -7  -2   5     2105.74     2175.90     30.23 o 
  -6  -2   5     2157.55     1995.53     27.54 o 
  -5  -2   5     1178.67     1314.63     14.79 o 
  -4  -2   5     1490.53     1327.26     14.71 o 
  -3  -2   5      140.71      107.09      2.06 o 
  -2  -2   5     3845.16     4092.49     34.63 o 
  -1  -2   5     6060.83     5699.92     97.21 o 
   0  -2   5      123.05      112.46      1.95 o 
   1  -2   5      315.30      290.87      3.40 o 
   2  -2   5       75.03       77.49      2.32 o 
   3  -2   5     1883.98     1893.42     22.43 o 
   4  -2   5     1619.75     1643.31     17.24 o 
   5  -2   5     3286.47     3163.62     38.96 o 
   6  -2   5        4.88        5.24      1.86 o 
   7  -2   5      264.22      303.36      9.82 o 
   8  -2   5       35.56       30.45      4.22 o 
 -10  -1   5      724.25      698.53     15.00 o 
  -9  -1   5      530.29      506.98     13.20 o 
  -8  -1   5        0.96        1.15      2.32 o 
  -7  -1   5      100.68       89.38      4.56 o 
  -6  -1   5     1986.10     2027.47     28.15 o 
  -5  -1   5     8465.67     8109.17     80.18 o 
  -4  -1   5     3030.87     3200.84     32.75 o 
  -3  -1   5       56.00       24.84      1.43 o 
  -2  -1   5       77.14      104.04      1.90 o 
  -1  -1   5     2150.68     2175.89     18.97 o 
   0  -1   5     8553.96     8394.63    148.65 o 
   1  -1   5     6426.66     6610.18     55.14 o 
   2  -1   5     2717.60     2797.52     32.95 o 
   3  -1   5     1201.89     1556.89     16.46 o 
   4  -1   5     3976.78     3695.21     36.06 o 
   5  -1   5     1262.56     1291.52     14.10 o 
   6  -1   5     3328.73     3074.44     52.07 o 
   7  -1   5     3531.73     3702.43     62.19 o 
   8  -1   5        5.30        4.81      2.90 o 
  10  -1   5      266.05      289.29     13.84 o 
 -10   0   5       71.62       62.35      5.77 o 
  -9   0   5     1551.75     1552.63     25.59 o 
  -8   0   5      748.80      690.44     13.92 o 
  -7   0   5      218.85      224.00      6.84 o 
  -6   0   5        5.76        8.44      3.42 o 
  -5   0   5      839.61      849.87     11.22 o 
  -4   0   5     2046.50     1937.61     21.39 o 
  -3   0   5     1327.67     1422.21     13.45 o 
  -2   0   5     2781.57     2598.11     20.07 o 
  -1   0   5       50.36       75.44      1.45 o 
   0   0   5    11397.46    11894.44    109.27 o 
   1   0   5     1874.25     1725.97     16.04 o 
   2   0   5     1519.31     1504.88     13.78 o 
   3   0   5     3952.36     4330.08     41.50 o 
   4   0   5      126.08      193.42      4.76 o 
   5   0   5     3865.35     3704.70     34.72 o 
   6   0   5     2305.17     2295.65     22.42 o 
   7   0   5     1412.12     1319.94     25.74 o 
   8   0   5      695.60      743.66     17.20 o 
   9   0   5       20.18       31.70      4.05 o 
  10   0   5      275.58      269.39     10.05 o 
  -9   1   5      404.64      377.87     10.50 o 
  -8   1   5      197.01      179.93      6.66 o 
  -7   1   5     2850.50     2755.21     39.12 o 
  -6   1   5     1926.57     1887.25     27.88 o 
  -5   1   5      629.33      591.01      8.85 o 
  -4   1   5      382.48      385.82      6.34 o 
  -3   1   5     2153.47     2015.60     21.96 o 
  -2   1   5     3342.21     3438.02     37.32 o 
  -1   1   5     3772.36     3616.37     30.75 o 
   0   1   5      297.40      219.37      3.61 o 
   1   1   5     2807.79     2979.11     22.33 o 
   2   1   5     6788.46     6661.54     50.39 o 
   3   1   5     8909.16     9096.42     72.96 o 
   4   1   5      677.82      687.18      7.94 o 
   5   1   5     1326.40     1213.10     14.98 o 
   6   1   5        2.37       12.25      1.61 o 
   7   1   5     3033.07     3136.99     36.41 o 
   8   1   5     1552.54     1480.63     28.67 o 
   9   1   5      310.03      314.96     10.35 o 
  10   1   5       12.94       15.09      3.59 o 
  11   1   5      113.79      101.24      8.77 o 
  -9   2   5        6.43        3.63      3.21 o 
  -8   2   5      191.84      162.95      9.84 o 
  -7   2   5      678.84      640.94     19.94 o 
  -6   2   5      361.99      350.16      8.72 o 
  -5   2   5      647.42      650.66      9.71 o 
  -4   2   5     1638.86     1572.55     18.38 o 
  -3   2   5      552.12      576.27      8.17 o 
  -2   2   5     2192.28     2061.20     22.26 o 
  -1   2   5     4873.21     5035.52     37.29 o 
   0   2   5     1797.77     1790.26     14.01 o 
   1   2   5       95.07      116.60      4.16 o 
   2   2   5       53.24       99.56      1.64 o 
   3   2   5     3477.62     3189.99     23.98 o 
   4   2   5     5141.04     5182.73     41.77 o 
   5   2   5     1515.21     1507.63     15.25 o 
   6   2   5      110.21       87.48      2.86 o 
   7   2   5      296.95      293.31      5.65 o 
   8   2   5     1370.96     1348.78     26.53 o 
   9   2   5     1480.82     1512.08     29.69 o 
  10   2   5     1183.27     1164.38     24.95 o 
  11   2   5      173.65      175.68      6.67 o 
  -8   3   5      811.33      807.61     16.49 o 
  -7   3   5       48.21       35.27      3.77 o 
  -6   3   5     1299.79     1260.80     20.86 o 
  -5   3   5     1436.85     1430.83     22.36 o 
  -4   3   5     3024.19     3009.73     32.58 o 
  -3   3   5      753.60      716.00      9.85 o 
  -2   3   5      418.69      439.50      5.15 o 
  -1   3   5      789.46      738.45      6.84 o 
   0   3   5    13980.91    14580.85    122.23 o 
   1   3   5     1786.35     1593.37     14.42 o 
   2   3   5      683.10      870.04      8.41 o 
   3   3   5      899.85      735.56     11.01 o 
   4   3   5      352.91      272.92      3.91 o 
   5   3   5     3836.25     4010.29     61.27 o 
   6   3   5     3638.63     3396.40     32.36 o 
   7   3   5      446.60      446.62      7.58 o 
   8   3   5        1.58        3.05      1.55 o 
   9   3   5      164.97      162.61      7.45 o 
  10   3   5      717.78      740.33     18.13 o 
  11   3   5     1519.26     1468.48     23.09 o 
  -8   4   5      765.80      772.96     16.46 o 
  -7   4   5      126.20      108.99      5.85 o 
  -6   4   5       19.20       18.57      3.13 o 
  -5   4   5      417.83      419.97      9.90 o 
  -4   4   5     3145.91     3073.95     42.24 o 
  -3   4   5     1790.99     1753.21     17.13 o 
  -2   4   5      530.54      513.41      5.47 o 
  -1   4   5      204.33      243.09      5.07 o 
   0   4   5     1672.98     1652.43     13.62 o 
   1   4   5     5030.35     5400.60     45.45 o 
   2   4   5     9287.71     9139.69     95.57 o 
   3   4   5     1836.52     2310.46     20.25 o 
   4   4   5      294.53      419.86      5.48 o 
   5   4   5     1284.11     1211.15     15.44 o 
   6   4   5     1844.18     1967.78     23.96 o 
   7   4   5     4378.84     4317.88     49.93 o 
   8   4   5     2741.84     2718.95     27.12 o 
   9   4   5        3.26        3.66      1.80 o 
  10   4   5      962.49      859.17     20.20 o 
  11   4   5      845.65      861.59     15.61 o 
  -7   5   5      739.69      699.64     15.28 o 
  -6   5   5      380.69      364.48      9.96 o 
  -5   5   5        6.57        4.32      2.54 o 
  -4   5   5      204.75      187.82      6.47 o 
  -3   5   5      545.18      535.69      8.53 o 
  -2   5   5     2238.66     2216.62     24.71 o 
  -1   5   5     2288.53     2261.60     20.96 o 
   0   5   5      115.73      116.86      2.29 o 
   1   5   5      840.65      791.29      8.33 o 
   2   5   5     1039.01     1110.24     10.79 o 
   3   5   5     2582.95     2163.69     24.76 o 
   4   5   5     5900.29     6501.86     55.84 o 
   5   5   5      166.25      119.62      2.74 o 
   6   5   5     1332.47     1199.72     13.09 o 
   7   5   5      402.65      472.37      7.84 o 
   8   5   5     1478.72     1405.88     24.87 o 
   9   5   5      854.85      840.74     10.63 o 
  10   5   5      215.82      226.32      6.13 o 
  11   5   5       24.81       12.36      4.22 o 
  12   5   5      905.76      953.46     23.17 o 
  -6   6   5      834.51      801.01     16.50 o 
  -5   6   5     1042.62     1016.99     27.98 o 
  -4   6   5       24.15       17.49      3.06 o 
  -3   6   5      229.20      231.81      5.48 o 
  -2   6   5      347.81      355.73      6.59 o 
  -1   6   5     1848.44     1871.16     15.90 o 
   0   6   5     4645.62     4854.67     37.36 o 
   1   6   5     1636.74     1615.13     15.35 o 
   2   6   5      629.83      594.09      6.06 o 
   3   6   5     1435.65     1561.63     14.54 o 
   4   6   5     4458.25     4084.14     37.80 o 
   5   6   5     1155.61     1239.25     13.85 o 
   6   6   5      512.48      490.49      6.66 o 
   7   6   5      403.54      508.09     12.03 o 
   8   6   5     3840.18     4069.69     66.24 o 
   9   6   5     3934.09     3992.74     65.55 o 
  10   6   5      829.70      797.65     17.70 o 
  11   6   5      296.84      289.36     11.17 o 
  12   6   5       10.71       19.84      4.38 o 
  -5   7   5      513.30      521.37     13.51 o 
  -4   7   5      994.16     1022.58     14.58 o 
  -3   7   5      736.97      699.00     11.39 o 
  -2   7   5       15.78       16.23      2.05 o 
  -1   7   5     1442.03     1409.75     17.14 o 
   0   7   5     1876.37     1841.61     17.84 o 
   1   7   5     1992.35     1967.16     18.52 o 
   2   7   5      900.54      951.02      8.93 o 
   3   7   5       32.43       40.37      1.58 o 
   4   7   5      922.45     1048.00     13.24 o 
   5   7   5     3036.19     2895.70     35.91 o 
   6   7   5      776.99      739.64     11.83 o 
   7   7   5      395.68      370.42      7.57 o 
   8   7   5      216.78      150.58      6.46 o 
   9   7   5      383.33      402.27     11.37 o 
  10   7   5      769.41      838.12     18.75 o 
  11   7   5     1430.46     1408.72     28.08 o 
  12   7   5       50.87       43.67      5.44 o 
  -4   8   5     1021.04     1002.74     14.82 o 
  -3   8   5      454.27      432.83      8.41 o 
  -2   8   5      619.53      612.75     10.03 o 
  -1   8   5      409.24      393.42      7.37 o 
   0   8   5       85.17       96.84      3.66 o 
   1   8   5     3684.65     3710.96     38.71 o 
   2   8   5     1861.81     1860.14     20.92 o 
   3   8   5       23.78       45.74      2.47 o 
   4   8   5      242.11      293.14      5.60 o 
   5   8   5       10.61       31.91      2.24 o 
   6   8   5     1937.18     1972.10     21.80 o 
   7   8   5     3386.95     3242.66     40.43 o 
   8   8   5     1246.20     1164.26     17.47 o 
   9   8   5      340.29      395.54     11.57 o 
  10   8   5        0.53        1.85      2.67 o 
  11   8   5      224.53      247.34      9.56 o 
  -3   9   5      898.79      929.49     14.09 o 
  -2   9   5      807.02      783.17     12.19 o 
  -1   9   5      397.10      399.70     10.24 o 
   0   9   5      264.02      237.39      6.96 o 
   1   9   5        0.15        5.66      2.14 o 
   2   9   5     1427.25     1485.90     18.66 o 
   3   9   5     1589.36     1448.75     20.04 o 
   4   9   5     1973.82     2008.23     22.48 o 
   5   9   5       92.86       99.17      3.51 o 
   6   9   5      149.54      170.58      4.48 o 
   7   9   5      342.77      365.68      6.86 o 
   8   9   5     2997.16     2840.99     30.57 o 
   9   9   5     1796.36     1677.52     24.27 o 
  10   9   5       20.64       32.49      3.39 o 
  11   9   5      166.75      165.18      6.23 o 
  -2  10   5       57.89       56.06      4.73 o 
  -1  10   5     1014.22      991.63     17.39 o 
   0  10   5     1601.13     1579.97     43.75 o 
   1  10   5      114.64      110.01      5.02 o 
   2  10   5      135.92      131.83      4.27 o 
   3  10   5      231.36      244.38      5.63 o 
   4  10   5     1895.10     1663.64     19.71 o 
   5  10   5     2533.17     2435.04     26.89 o 
   6  10   5      361.63      394.81      8.24 o 
   7  10   5       45.66       58.87      3.23 o 
   8  10   5      387.76      423.68     10.53 o 
   9  10   5      633.77      601.25     11.95 o 
  10  10   5      760.03      724.88     15.44 o 
  11  10   5      508.35      532.07     11.66 o 
   0  11   5      393.20      358.61      9.48 o 
   1  11   5     1177.77     1194.63     19.80 o 
   2  11   5      888.61      906.70     18.46 o 
   3  11   5       13.27       16.93      3.17 o 
   4  11   5      867.06      977.39     13.63 o 
   5  11   5      655.28      573.54      9.69 o 
   6  11   5      609.28      604.02      9.93 o 
   7  11   5      780.75      815.20     12.17 o 
   8  11   5      178.03      181.27      7.80 o 
   9  11   5      518.89      547.72      9.67 o 
  10  11   5     2266.90     2325.85     32.72 o 
   2  12   5      487.18      472.38     11.18 o 
   3  12   5      754.51      766.68     28.34 o 
   4  12   5       58.27       51.55      3.30 o 
   5  12   5      322.72      388.22      7.95 o 
   6  12   5     1229.57     1241.15     16.73 o 
   7  12   5      377.66      348.87      7.65 o 
   8  12   5      264.58      266.84      7.98 o 
   9  12   5      298.61      321.97      7.44 o 
  -6 -12   6      897.67      841.73     15.71 o 
  -5 -12   6       65.49       67.61      3.72 o 
  -4 -12   6        0.17        8.32      2.27 o 
  -3 -12   6      129.89      128.88      6.23 o 
  -8 -11   6       11.60       18.58      3.29 o 
  -7 -11   6       16.08       26.66      3.47 o 
  -6 -11   6      857.91      903.49     19.94 o 
  -5 -11   6     1130.72     1090.83     14.68 o 
  -4 -11   6      303.12      300.77      6.59 o 
  -3 -11   6        2.05        6.28      2.02 o 
  -2 -11   6      414.06      437.27     11.91 o 
  -1 -11   6      540.23      549.62     12.11 o 
   0 -11   6      473.20      507.42     11.67 o 
  -9 -10   6     1222.39     1236.45     20.10 o 
  -8 -10   6      632.68      591.71     12.04 o 
  -7 -10   6       17.32       33.82      3.47 o 
  -6 -10   6      639.50      623.58     12.12 o 
  -5 -10   6     1146.07     1143.88     14.72 o 
  -4 -10   6      836.07      794.49     11.36 o 
  -3 -10   6     1464.04     1460.34     17.58 o 
  -2 -10   6      480.54      479.91      7.06 o 
  -1 -10   6      106.06      112.44      7.84 o 
   0 -10   6      896.98      867.48     15.59 o 
   1 -10   6      742.24      721.44     14.04 o 
   2 -10   6      417.03      390.06      9.94 o 
 -10  -9   6       86.81       91.39      7.42 o 
  -9  -9   6      389.05      398.95     10.12 o 
  -8  -9   6       98.50      104.35      5.02 o 
  -7  -9   6      857.87      777.76     13.74 o 
  -6  -9   6      398.30      389.31      7.07 o 
  -5  -9   6      492.15      459.58     10.17 o 
  -4  -9   6     1332.15     1324.89     16.71 o 
  -3  -9   6      426.30      441.81      7.48 o 
  -2  -9   6     1112.64     1113.17     17.48 o 
  -1  -9   6      827.76      833.84      9.77 o 
   0  -9   6       53.63       59.88      4.05 o 
   1  -9   6      917.40      911.38     16.07 o 
   2  -9   6     1320.20     1359.10     17.19 o 
   3  -9   6      158.65      139.68      4.71 o 
 -10  -8   6      636.81      682.03     18.98 o 
  -9  -8   6       36.41       40.80      3.60 o 
  -8  -8   6      507.62      503.21     10.38 o 
  -7  -8   6     1565.06     1614.66     28.23 o 
  -6  -8   6     1207.50     1161.43     17.59 o 
  -5  -8   6      839.56      801.40     10.76 o 
  -4  -8   6      459.89      468.78      7.49 o 
  -3  -8   6      239.43      247.05      5.09 o 
  -2  -8   6     2243.37     2160.37     23.00 o 
  -1  -8   6     1175.21     1243.39     11.31 o 
   0  -8   6       40.71       43.48      6.79 o 
   1  -8   6      368.51      386.63      7.04 o 
   2  -8   6      142.94      153.46      4.58 o 
   3  -8   6     1652.01     1657.09     19.88 o 
   4  -8   6      805.79      748.93     11.51 o 
 -10  -7   6      519.58      475.00     15.23 o 
  -9  -7   6      467.46      473.02     14.50 o 
  -8  -7   6      317.72      318.22      7.71 o 
  -7  -7   6      920.31      883.32     14.39 o 
  -6  -7   6     1341.41     1326.69     19.09 o 
  -5  -7   6     1655.26     1609.93     17.81 o 
  -4  -7   6     1126.76     1091.63     10.99 o 
  -3  -7   6      147.74      159.05      3.24 o 
  -2  -7   6       45.83       65.54      2.29 o 
  -1  -7   6     2475.84     2319.53     20.59 o 
   0  -7   6     2231.02     2435.34     21.83 o 
   1  -7   6     1700.56     1684.13     19.13 o 
   2  -7   6       13.77        9.84      1.91 o 
   3  -7   6      436.26      446.89      8.16 o 
   4  -7   6      281.39      279.91      6.27 o 
   5  -7   6     1424.84     1434.45     21.97 o 
 -11  -6   6        0.33        0.86      3.95 o 
 -10  -6   6      898.17      944.66     23.07 o 
  -9  -6   6     1975.62     1991.36     38.62 o 
  -8  -6   6      894.30      867.59     14.19 o 
  -7  -6   6       49.09       62.65      4.47 o 
  -6  -6   6       39.11       40.77      2.79 o 
  -5  -6   6      864.32      840.69      8.09 o 
  -4  -6   6     5632.13     5831.90     43.74 o 
  -3  -6   6     2129.63     2084.71     18.32 o 
  -2  -6   6      443.79      489.68      5.95 o 
  -1  -6   6      412.01      491.43      6.96 o 
   0  -6   6     1290.24     1242.32     10.78 o 
   1  -6   6      854.42      910.12      8.45 o 
   2  -6   6     3372.80     3189.02     32.84 o 
   3  -6   6     1222.20     1205.67     14.85 o 
   4  -6   6      223.03      253.67      6.97 o 
   5  -6   6      719.00      728.58     13.25 o 
   6  -6   6      206.74      217.79      6.89 o 
 -11  -5   6       62.72       65.91      6.82 o 
  -9  -5   6      511.88      455.75     14.73 o 
  -8  -5   6     2271.39     2311.60     47.95 o 
  -7  -5   6     1864.98     1842.64     20.67 o 
  -6  -5   6       78.87       80.36      2.99 o 
  -5  -5   6      477.04      505.84      5.53 o 
  -4  -5   6     2056.95     1977.21     16.09 o 
  -3  -5   6     1115.84     1104.01     11.31 o 
  -2  -5   6     5305.94     5414.65     49.94 o 
  -1  -5   6     2057.68     2097.18     18.41 o 
   0  -5   6      922.16     1055.47     10.32 o 
   1  -5   6     1900.46     1770.30     14.30 o 
   2  -5   6     2130.39     2242.20     23.75 o 
   3  -5   6     2722.08     2666.21     32.04 o 
   4  -5   6     1087.64     1065.57     16.89 o 
   5  -5   6        1.37        2.89      4.00 o 
   6  -5   6      756.74      695.73     13.23 o 
   7  -5   6     1251.14     1236.48     19.51 o 
 -10  -4   6      250.80      291.17     12.42 o 
  -9  -4   6      483.16      473.58     15.56 o 
  -8  -4   6       87.73       77.08      5.47 o 
  -7  -4   6      567.78      597.68     13.40 o 
  -6  -4   6     2567.84     2523.39     27.00 o 
  -5  -4   6     2662.69     2656.31     60.02 o 
  -4  -4   6      108.11      130.76      3.20 o 
  -3  -4   6      607.43      556.62      6.32 o 
  -2  -4   6      435.00      460.49      4.86 o 
  -1  -4   6     2804.98     2698.93     25.79 o 
   0  -4   6     1013.30     1064.12     10.13 o 
   1  -4   6      297.67      259.17      3.66 o 
   2  -4   6     1274.53     1274.39     10.61 o 
   3  -4   6     3079.59     3114.53     31.72 o 
   4  -4   6      725.11      725.66     12.16 o 
   5  -4   6      526.13      531.57     10.10 o 
   6  -4   6      106.44      102.08      4.62 o 
   7  -4   6       99.66      100.66      4.75 o 
   8  -4   6      979.27      989.19     22.64 o 
 -10  -3   6      548.26      532.35     17.86 o 
  -9  -3   6     1245.25     1202.58     29.76 o 
  -8  -3   6      201.97      161.45      8.57 o 
  -7  -3   6      260.91      210.95      5.93 o 
  -6  -3   6     1181.89     1229.91     14.44 o 
  -5  -3   6     3490.85     3476.21     35.85 o 
  -4  -3   6     1199.62     1175.50     11.36 o 
  -3  -3   6     1311.54     1192.95     11.45 o 
  -2  -3   6        5.48        3.49      1.81 o 
  -1  -3   6     4778.54     4773.69     54.01 o 
   0  -3   6     6043.32     5995.69     44.35 o 
   1  -3   6     2821.93     2994.44     28.96 o 
   2  -3   6      934.10      992.56      9.43 o 
   3  -3   6      130.79      162.37      3.78 o 
   4  -3   6     3818.70     3906.15     60.36 o 
   5  -3   6     2651.81     2622.86     33.64 o 
   6  -3   6      785.14      737.13     16.43 o 
   7  -3   6      719.51      720.08     12.76 o 
   8  -3   6       30.46       35.49      4.52 o 
 -10  -2   6      349.71      328.79      9.77 o 
  -9  -2   6     1545.45     1467.32     24.27 o 
  -8  -2   6     1713.24     1701.18     38.53 o 
  -7  -2   6     1072.82     1002.91     16.36 o 
  -6  -2   6        2.20        0.85      1.55 o 
  -5  -2   6     1723.73     1795.13     19.60 o 
  -4  -2   6     2874.51     2802.59     39.87 o 
  -3  -2   6     3136.57     3269.94     29.59 o 
  -2  -2   6      560.23      554.06     10.20 o 
  -1  -2   6      113.61      129.89      2.78 o 
   0  -2   6     2877.58     2975.84     23.39 o 
   1  -2   6    13006.19    13284.33    153.79 o 
   2  -2   6     3215.26     3120.37     64.57 o 
   3  -2   6      230.31      257.00      4.64 o 
   4  -2   6       51.20       69.09      3.93 o 
   5  -2   6      218.94      229.41      5.86 o 
   6  -2   6     1610.53     1595.32     22.25 o 
   7  -2   6     3248.18     3168.07     54.97 o 
   8  -2   6       20.05       12.92      3.69 o 
   9  -2   6      219.07      221.90      9.59 o 
 -10  -1   6       47.45       45.66      4.50 o 
  -9  -1   6      776.60      771.49     15.61 o 
  -8  -1   6     1638.20     1615.90     25.58 o 
  -7  -1   6     1929.60     1919.88     22.68 o 
  -6  -1   6      284.77      292.05      7.16 o 
  -5  -1   6      230.23      186.82      5.27 o 
  -4  -1   6      458.88      485.37      7.04 o 
  -3  -1   6     7122.10     7365.51     61.31 o 
  -2  -1   6     7009.49     6823.64     56.89 o 
  -1  -1   6      765.69      771.42      7.75 o 
   0  -1   6       17.49       24.99      1.92 o 
   1  -1   6     1901.53     2049.47     28.48 o 
   2  -1   6      904.94      876.82     10.12 o 
   3  -1   6     8457.72     7892.32     74.33 o 
   4  -1   6     1927.38     1835.45     19.52 o 
   5  -1   6        0.75        0.86      1.58 o 
   6  -1   6      176.69      176.84      5.23 o 
   7  -1   6     1428.69     1346.50     26.63 o 
   8  -1   6      524.34      508.81     13.94 o 
   9  -1   6     1945.65     1920.57     36.81 o 
 -10   0   6       24.00       23.86      3.96 o 
  -9   0   6      229.47      227.59      8.06 o 
  -8   0   6      146.68      144.44      6.16 o 
  -7   0   6     2762.66     2606.81     37.23 o 
  -6   0   6      928.56      931.35     12.67 o 
  -5   0   6      465.00      437.96      7.23 o 
  -4   0   6      142.02      129.99      3.59 o 
  -3   0   6      277.23      295.99      3.18 o 
  -2   0   6      585.07      639.07      5.86 o 
  -1   0   6    13472.72    13231.70     98.77 o 
   0   0   6     9944.10    10199.08     93.34 o 
   1   0   6      589.81      681.58      6.23 o 
   2   0   6      574.95      450.52      4.51 o 
   3   0   6      523.18      564.13      7.30 o 
   4   0   6     6156.65     6212.78     59.20 o 
   5   0   6     2935.87     2837.36     28.15 o 
   6   0   6      120.60      136.77      6.03 o 
   7   0   6      600.92      609.50     14.86 o 
   8   0   6     2918.26     2729.85     48.31 o 
   9   0   6     2525.21     2580.69     46.77 o 
  10   0   6      448.25      420.76     13.28 o 
  -9   1   6      603.76      637.90     14.40 o 
  -8   1   6        1.63       -0.84      2.55 o 
  -7   1   6        6.30        0.22      5.83 o 
  -6   1   6        2.01        3.14      1.69 o 
  -5   1   6     4439.19     4330.90     45.37 o 
  -4   1   6     3379.36     3334.01     35.38 o 
  -3   1   6      145.12      160.46      3.78 o 
  -2   1   6      301.80      275.18      3.54 o 
  -1   1   6     1178.39     1374.10     12.92 o 
   0   1   6     7016.74     6879.17     79.34 o 
   1   1   6     5491.61     5528.82     50.44 o 
   2   1   6      976.43      910.89      7.65 o 
   3   1   6      330.80      298.88      3.35 o 
   4   1   6     5780.56     6048.14     63.86 o 
   5   1   6     3907.57     4072.49     45.84 o 
   6   1   6      876.06      811.79     16.97 o 
   7   1   6      590.70      605.05     14.57 o 
   8   1   6       11.64        1.91      2.64 o 
   9   1   6      919.96      815.18     19.21 o 
  10   1   6      927.90      957.12     22.08 o 
  -9   2   6     1079.80     1016.48     19.82 o 
  -8   2   6     1316.39     1314.57     22.90 o 
  -7   2   6      649.67      584.64     12.71 o 
  -6   2   6       44.87       48.17      6.26 o 
  -5   2   6     3201.99     3039.42     33.31 o 
  -4   2   6     1139.41     1112.81     14.13 o 
  -3   2   6     2120.27     2127.75     23.55 o 
  -2   2   6     4881.93     4992.14     50.65 o 
  -1   2   6      170.71      221.29      3.12 o 
   0   2   6     2832.94     2750.98     21.06 o 
   1   2   6     5295.61     5573.77     45.75 o 
   2   2   6     1793.52     1536.03     14.90 o 
   3   2   6     2905.36     2798.44     21.29 o 
   4   2   6       27.43       31.84      1.25 o 
   5   2   6     2165.59     2187.45     21.45 o 
   6   2   6     2128.91     2131.51     22.64 o 
   7   2   6     2956.62     2857.30     35.49 o 
   8   2   6      608.89      637.25     15.65 o 
   9   2   6      118.70       95.34      6.13 o 
  10   2   6      133.55       97.81      6.69 o 
  11   2   6     1301.48     1355.80     29.17 o 
  -8   3   6      445.72      414.78     11.30 o 
  -7   3   6      499.96      489.75     16.59 o 
  -6   3   6      930.41      897.05     16.57 o 
  -5   3   6       46.11       48.42      6.38 o 
  -4   3   6     1320.17     1247.40     15.69 o 
  -3   3   6     4933.49     4912.93     50.67 o 
  -2   3   6     1222.81     1197.48     12.15 o 
  -1   3   6     1290.41     1287.10     12.36 o 
   0   3   6     2245.06     2245.20     20.13 o 
   1   3   6     1898.27     1799.22     16.32 o 
   2   3   6     6386.50     6514.14     61.02 o 
   3   3   6     5134.77     4968.03     41.72 o 
   4   3   6     1103.71     1136.96     10.45 o 
   5   3   6      227.87      198.43      3.34 o 
   6   3   6       46.15       47.31      3.25 o 
   7   3   6     1525.70     1526.29     16.17 o 
   8   3   6     3610.02     3503.72     57.03 o 
   9   3   6      828.43      908.67     14.68 o 
  10   3   6      162.93      200.24      8.87 o 
  11   3   6        0.49        4.65      3.46 o 
  -7   4   6     1136.57     1092.45     20.25 o 
  -6   4   6      934.14      910.55     17.17 o 
  -5   4   6      864.18      780.15     14.88 o 
  -4   4   6      195.32      194.76      5.04 o 
  -3   4   6      417.01      411.59      6.05 o 
  -2   4   6     2510.32     2443.60     22.57 o 
  -1   4   6     2652.74     2518.97     20.24 o 
   0   4   6     3027.53     3421.13     29.86 o 
   1   4   6     1149.22     1104.84     10.89 o 
   2   4   6      251.63      213.54      3.31 o 
   3   4   6     2182.62     2488.30     21.87 o 
   4   4   6     3870.39     3810.35     37.50 o 
   5   4   6     3619.44     3587.26     68.90 o 
   6   4   6      111.85       92.97      3.10 o 
   7   4   6       33.38       31.34      1.82 o 
   8   4   6      314.73      313.09      9.82 o 
   9   4   6     2514.82     2453.24     31.79 o 
  10   4   6     1673.24     1803.35     25.18 o 
  11   4   6      680.76      601.04     11.86 o 
  -7   5   6       22.47       23.12      3.95 o 
  -6   5   6      735.86      667.52     14.48 o 
  -5   5   6     2082.44     2053.56     31.36 o 
  -4   5   6      450.94      437.82     10.24 o 
  -3   5   6       96.45      100.52      3.11 o 
  -2   5   6      150.93      131.06      3.27 o 
  -1   5   6      604.93      598.06      6.33 o 
   0   5   6     3840.58     3624.68     28.31 o 
   1   5   6     4835.05     5031.84     42.93 o 
   2   5   6      634.07      534.44      6.25 o 
   3   5   6      692.10      554.86      6.34 o 
   4   5   6      866.28      883.34      8.98 o 
   5   5   6     4307.18     4427.09     42.42 o 
   6   5   6     4819.40     4948.45     88.29 o 
   7   5   6     2428.54     2298.85     28.08 o 
   8   5   6       38.02       52.84      2.99 o 
   9   5   6     2441.32     2346.20     24.24 o 
  10   5   6      724.32      692.68     17.90 o 
  11   5   6      844.13      913.92     22.15 o 
  12   5   6      337.40      365.26     13.38 o 
  -6   6   6      163.35      166.23      7.36 o 
  -5   6   6       50.71       50.91      4.46 o 
  -4   6   6     1446.50     1484.23     24.23 o 
  -3   6   6     3308.88     3090.73     33.78 o 
  -2   6   6      201.63      217.71      4.41 o 
  -1   6   6       47.48       49.68      2.27 o 
   0   6   6      154.74      158.17      2.91 o 
   1   6   6     3838.17     3844.46     30.05 o 
   2   6   6     2580.92     2685.70     21.52 o 
   3   6   6     1896.98     1809.88     24.23 o 
   4   6   6       68.16       51.31      1.90 o 
   5   6   6     4081.55     3831.54     37.23 o 
   6   6   6     2342.27     2327.08     23.63 o 
   7   6   6      580.20      643.43      9.74 o 
   8   6   6     1176.96     1148.07     22.25 o 
   9   6   6      161.84      138.42      6.36 o 
  10   6   6      979.15      922.25     21.75 o 
  11   6   6      821.82      764.03     19.84 o 
  12   6   6      247.95      290.97     11.73 o 
  -5   7   6        1.26        3.42      3.18 o 
  -4   7   6      331.25      293.12      8.98 o 
  -3   7   6     1286.65     1287.11     16.99 o 
  -2   7   6      490.72      464.24      8.25 o 
  -1   7   6     2284.98     2276.12     25.61 o 
   0   7   6       12.11       13.81      1.27 o 
   1   7   6     2586.79     2497.85     21.65 o 
   2   7   6     1055.57     1084.73     10.07 o 
   3   7   6     1533.83     1599.59     13.74 o 
   4   7   6     1786.27     1653.00     15.59 o 
   5   7   6      992.10      963.56     14.45 o 
   6   7   6      184.66      176.89      5.03 o 
   7   7   6      570.73      546.98      9.70 o 
   8   7   6      498.64      525.85     13.02 o 
   9   7   6      916.06      965.85     20.30 o 
  10   7   6       92.87       67.82      5.27 o 
  11   7   6        1.56        8.31      3.76 o 
  12   7   6      528.94      518.87     16.21 o 
  -4   8   6      422.19      393.42     11.04 o 
  -3   8   6      442.35      433.10     11.07 o 
  -2   8   6      236.93      288.45      6.61 o 
  -1   8   6      510.30      476.09     10.67 o 
   0   8   6      465.99      490.67      8.30 o 
   1   8   6      675.02      641.22      7.47 o 
   2   8   6      669.72      732.31      8.82 o 
   3   8   6     3159.13     3203.79     33.12 o 
   4   8   6     2222.86     2239.35     26.95 o 
   5   8   6     1211.67     1151.43     14.15 o 
   6   8   6      857.25      770.83     12.75 o 
   7   8   6       45.76       69.09      3.69 o 
   8   8   6      302.05      287.35     10.20 o 
   9   8   6     3208.82     3218.46     55.14 o 
  10   8   6     1043.55     1110.50     23.40 o 
  11   8   6      250.95      238.37      9.26 o 
  -3   9   6      490.15      464.35      9.36 o 
  -2   9   6        8.49       17.14      2.54 o 
  -1   9   6      975.50     1042.35     21.48 o 
   0   9   6     1495.72     1389.14     36.65 o 
   1   9   6     2292.29     2248.55     58.23 o 
   2   9   6     1612.42     1421.11     17.12 o 
   3   9   6        2.14        5.93      2.11 o 
   4   9   6      282.11      313.87      6.19 o 
   5   9   6     3049.33     3076.26     32.41 o 
   6   9   6     2172.18     2088.56     23.36 o 
   7   9   6       65.96       64.10      4.75 o 
   8   9   6       13.86       24.26      2.82 o 
   9   9   6      209.92      162.64      7.51 o 
  10   9   6     1413.29     1384.96     28.34 o 
  11   9   6     1892.28     1994.26     38.06 o 
  -1  10   6       26.88       22.20      3.26 o 
   0  10   6       18.48       27.64      5.54 o 
   1  10   6     1198.87     1127.92     18.59 o 
   2  10   6     1893.89     1898.98     39.71 o 
   3  10   6      258.18      216.25      5.35 o 
   4  10   6       27.39       24.22      2.39 o 
   5  10   6      411.22      387.16      7.32 o 
   6  10   6      966.14     1014.29     13.69 o 
   7  10   6     1260.63     1316.09     18.73 o 
   8  10   6     1203.40     1103.95     14.79 o 
   9  10   6       11.98       13.78      2.26 o 
  10  10   6      487.04      464.67     10.55 o 
   0  11   6      110.86      127.70      5.98 o 
   1  11   6        0.49        3.89      2.88 o 
   2  11   6      254.68      269.44      7.99 o 
   3  11   6     1567.29     1661.87     22.85 o 
   4  11   6     1490.30     1368.85     23.86 o 
   5  11   6       16.00       27.63      2.60 o 
   6  11   6      213.49      187.74      5.24 o 
   7  11   6      230.69      243.92      6.05 o 
   8  11   6      291.32      291.95      6.67 o 
   9  11   6      921.59      851.60     12.87 o 
  10  11   6      406.49      374.24      9.66 o 
   2  12   6      151.93      163.51      6.62 o 
   3  12   6      274.29      268.95      8.23 o 
   4  12   6      317.62      327.82     10.27 o 
   5  12   6     1145.17      994.18     14.36 o 
   6  12   6      390.78      363.53      7.74 o 
   7  12   6       32.39       22.28      2.57 o 
   8  12   6      391.14      390.39      8.17 o 
  -7 -11   7      390.45      413.03     10.12 o 
  -6 -11   7       19.78       17.35      2.53 o 
  -5 -11   7       42.69       43.43      3.11 o 
  -4 -11   7      172.65      165.14      5.02 o 
  -3 -11   7     1377.36     1378.30     22.32 o 
  -2 -11   7     1488.01     1499.78     23.88 o 
  -1 -11   7       16.12       29.45      4.91 o 
  -9 -10   7      128.10      130.20      5.97 o 
  -8 -10   7      361.69      349.12      9.08 o 
  -7 -10   7     1087.44     1103.09     28.24 o 
  -6 -10   7     1642.05     1732.17     27.71 o 
  -5 -10   7       64.14       66.66      3.38 o 
  -4 -10   7       54.70       66.79      3.37 o 
  -3 -10   7      281.60      270.66      5.98 o 
  -2 -10   7      503.28      510.79     11.27 o 
  -1 -10   7     1072.54     1059.54     29.46 o 
   0 -10   7      307.21      319.14      8.85 o 
   1 -10   7      208.63      214.93     10.43 o 
  -9  -9   7      312.62      293.92      8.23 o 
  -8  -9   7        4.27        3.47      2.53 o 
  -7  -9   7      406.42      407.24      9.34 o 
  -6  -9   7      149.34      134.73      4.30 o 
  -5  -9   7      607.42      666.59      9.90 o 
  -4  -9   7     1046.69     1001.25     13.01 o 
  -3  -9   7       27.24       26.83      2.37 o 
  -2  -9   7      237.90      253.57      5.52 o 
  -1  -9   7     1007.60      988.20     16.87 o 
   0  -9   7     1445.19     1430.66     22.06 o 
   1  -9   7      461.42      482.94     10.86 o 
   2  -9   7      443.01      402.06      7.87 o 
   3  -9   7      177.08      175.40      5.32 o 
 -10  -8   7      227.18      251.23     11.40 o 
  -9  -8   7     1120.20     1163.07     26.46 o 
  -8  -8   7      956.25      959.62     15.99 o 
  -7  -8   7      255.23      262.86      9.54 o 
  -6  -8   7        1.44       10.96      1.95 o 
  -5  -8   7     1400.93     1295.77     22.15 o 
  -4  -8   7     1523.61     1581.82     18.01 o 
  -3  -8   7      736.87      699.65      9.79 o 
  -2  -8   7     1121.88     1208.07     20.56 o 
  -1  -8   7      131.92      148.11      5.35 o 
   0  -8   7     2972.34     2926.06     38.34 o 
   1  -8   7      923.98      928.44     12.60 o 
   2  -8   7      898.20      895.38     12.57 o 
   3  -8   7       97.42      103.03      5.44 o 
   4  -8   7       25.25       20.12      2.55 o 
 -10  -7   7        8.96       12.33      4.55 o 
  -9  -7   7     1189.67     1242.29     27.55 o 
  -8  -7   7      944.09      905.87     15.07 o 
  -7  -7   7     1014.80     1025.50     16.18 o 
  -6  -7   7     1906.45     1903.05     20.79 o 
  -5  -7   7      535.61      578.31      9.92 o 
  -4  -7   7     2644.45     2532.86     22.55 o 
  -3  -7   7     2130.24     2191.82     19.86 o 
  -2  -7   7     1517.45     1395.94     13.62 o 
  -1  -7   7      236.91      282.20      5.26 o 
   0  -7   7       90.98       76.35      3.35 o 
   1  -7   7      429.28      427.90      7.36 o 
   2  -7   7     2380.84     2485.77     29.64 o 
   3  -7   7     1223.86     1205.29     15.44 o 
   4  -7   7        3.37        2.14      2.15 o 
   5  -7   7       11.86       18.39      3.27 o 
 -10  -6   7      413.04      446.49     14.86 o 
  -9  -6   7        2.46       -3.89      3.30 o 
  -8  -6   7      837.93      852.98     20.37 o 
  -7  -6   7     2554.10     2538.00     54.35 o 
  -6  -6   7     1345.28     1357.04     13.79 o 
  -5  -6   7       14.14       13.97      1.47 o 
  -4  -6   7      474.06      443.80      5.21 o 
  -3  -6   7      648.73      628.14      6.59 o 
  -2  -6   7     3837.68     3977.53     36.96 o 
  -1  -6   7     2254.47     1970.18     41.12 o 
   0  -6   7      985.23     1065.22     10.80 o 
   1  -6   7       11.83       30.01      2.19 o 
   2  -6   7       81.73       84.47      5.59 o 
   3  -6   7     1261.26     1295.66     15.95 o 
   4  -6   7     1744.26     1664.25     19.71 o 
   5  -6   7      627.74      620.07     10.01 o 
   6  -6   7        5.33       -0.28      1.96 o 
  -8  -5   7      215.59      186.54     15.13 o 
  -7  -5   7        3.69        4.55      3.13 o 
  -6  -5   7     2127.98     2103.45     23.20 o 
  -5  -5   7     2667.54     2641.07     23.69 o 
  -4  -5   7     1105.94     1138.25     11.51 o 
  -3  -5   7      104.25      134.44      3.47 o 
  -2  -5   7      172.22      143.48      2.65 o 
  -1  -5   7      721.69      801.37      8.42 o 
   0  -5   7     6753.28     6711.18     81.46 o 
   1  -5   7     1453.43     1534.93     17.29 o 
   2  -5   7       40.22       40.72      2.30 o 
   3  -5   7      310.58      285.27      5.73 o 
   4  -5   7     1354.83     1283.50     15.78 o 
   5  -5   7     1072.31     1044.18     13.85 o 
   6  -5   7     1176.11     1162.58     15.39 o 
   7  -5   7      241.60      258.29      7.88 o 
 -10  -4   7      166.17      188.35     10.48 o 
  -9  -4   7     1605.56     1559.53     36.32 o 
  -8  -4   7     1236.14     1208.44     19.14 o 
  -7  -4   7       40.35       45.06      3.10 o 
  -6  -4   7      311.53      340.01      5.88 o 
  -5  -4   7      962.22      940.02      9.85 o 
  -4  -4   7     2217.13     2092.25     19.22 o 
  -3  -4   7     1995.38     2075.20     16.76 o 
  -2  -4   7     1840.22     1789.43     16.25 o 
  -1  -4   7       79.41       64.28      2.11 o 
   0  -4   7     4169.70     4184.23     35.60 o 
   1  -4   7     1758.54     1754.46     15.75 o 
   2  -4   7     1786.51     1898.16     20.54 o 
   3  -4   7     1089.27     1033.74     12.82 o 
   4  -4   7       10.86       15.68      1.86 o 
   5  -4   7     2034.17     2039.42     22.85 o 
   6  -4   7     1305.10     1260.04     19.39 o 
   7  -4   7      555.00      517.43     10.89 o 
   8  -4   7      304.47      327.59     11.93 o 
 -10  -3   7       74.43       79.82      5.63 o 
  -8  -3   7      549.71      557.33     11.30 o 
  -7  -3   7     1469.03     1456.84     21.91 o 
  -6  -3   7     1911.15     1907.34     26.85 o 
  -5  -3   7      155.06      152.55      2.97 o 
  -4  -3   7     2173.55     2037.27     18.56 o 
  -3  -3   7     2961.40     3040.84     32.82 o 
  -2  -3   7     2958.76     2872.22     25.36 o 
  -1  -3   7     4326.23     4292.75     45.77 o 
   0  -3   7      178.22      198.43      2.83 o 
   1  -3   7     4193.75     4269.76     57.25 o 
   2  -3   7     2364.27     2271.80     32.58 o 
   3  -3   7      983.92     1030.98     12.48 o 
   4  -3   7      934.45      952.86     16.75 o 
   5  -3   7        6.25       13.56      1.84 o 
   6  -3   7      781.67      777.22     13.42 o 
   7  -3   7     1607.99     1572.22     23.01 o 
   8  -3   7      714.66      666.81     17.57 o 
   9  -3   7       13.52       22.01      4.35 o 
 -10  -2   7      701.25      685.88     15.10 o 
  -9  -2   7       22.22       24.81      3.68 o 
  -8  -2   7     1048.54      973.56     13.87 o 
  -7  -2   7     1853.49     1803.29     26.45 o 
  -6  -2   7     2338.56     2233.28     31.01 o 
  -5  -2   7     3111.20     3284.79     43.10 o 
  -4  -2   7        0.27        2.12      0.89 o 
  -3  -2   7     4684.77     4504.65     44.34 o 
  -2  -2   7     2029.82     1965.15     19.95 o 
  -1  -2   7     2720.64     2607.70     23.13 o 
   0  -2   7     2677.23     2545.41     38.60 o 
   1  -2   7      261.82      217.40      2.83 o 
   2  -2   7      352.74      339.31      5.43 o 
   3  -2   7     2666.92     2658.16     27.22 o 
   4  -2   7     3416.70     3470.48     34.98 o 
   5  -2   7      314.39      303.88      5.81 o 
   6  -2   7       63.39       63.29      3.08 o 
   7  -2   7      284.76      286.00     10.15 o 
   8  -2   7      704.24      663.61     17.14 o 
 -10  -1   7      213.50      238.91      8.76 o 
  -9  -1   7      287.55      282.94      8.95 o 
  -8  -1   7       32.50       34.89      3.78 o 
  -7  -1   7      761.39      729.43     11.09 o 
  -6  -1   7     1218.43     1163.90     15.01 o 
  -5  -1   7     1045.60      962.73     15.49 o 
  -4  -1   7     1512.83     1625.05     18.49 o 
  -3  -1   7      605.44      525.53      5.83 o 
  -2  -1   7       31.96       55.09      1.86 o 
  -1  -1   7     3183.60     3459.51     35.39 o 
   0  -1   7     2300.90     1998.32     17.87 o 
   1  -1   7     1061.33     1165.37     10.03 o 
   2  -1   7     3110.65     3035.03     30.14 o 
   3  -1   7      551.96      541.42      7.44 o 
   4  -1   7     2264.70     2026.68     21.51 o 
   5  -1   7     4896.97     5108.18     49.98 o 
   6  -1   7     3812.78     3618.01     36.83 o 
   7  -1   7      596.28      591.14     15.06 o 
   8  -1   7       61.99       63.94      5.67 o 
   9  -1   7      547.14      530.14     15.16 o 
  10  -1   7      631.23      633.29     17.50 o 
  -9   0   7      359.04      341.15     10.05 o 
  -8   0   7      857.06      863.56     16.71 o 
  -7   0   7      723.33      674.81     10.77 o 
  -6   0   7      414.80      412.86      7.53 o 
  -5   0   7     1627.68     1635.70     20.70 o 
  -4   0   7     7241.48     6902.20     69.60 o 
  -3   0   7     1790.55     1875.35     18.44 o 
  -2   0   7     1868.31     1721.15     14.02 o 
  -1   0   7       76.46       48.89      2.40 o 
   0   0   7      314.59      398.99      4.29 o 
   1   0   7    10168.91    10369.14     76.94 o 
   2   0   7    14466.41    14550.34    109.06 o 
   3   0   7       80.24       73.19      2.49 o 
   4   0   7      187.09      207.10      4.22 o 
   5   0   7     2079.63     1929.73     24.99 o 
   6   0   7     1160.25     1171.40     16.99 o 
   7   0   7     1544.56     1380.26     19.85 o 
   8   0   7     1037.54     1037.80     22.58 o 
   9   0   7      339.27      377.71     12.26 o 
  10   0   7      841.50      785.48     19.81 o 
  -9   1   7       47.96       41.45      4.53 o 
  -8   1   7     1434.13     1381.42     23.65 o 
  -7   1   7     1692.71     1628.18     26.04 o 
  -6   1   7       60.88       63.04      3.22 o 
  -5   1   7       23.03       20.32      2.17 o 
  -4   1   7      988.93      984.13     12.84 o 
  -3   1   7     3306.19     3206.62     49.94 o 
  -2   1   7     2572.49     2695.72     23.77 o 
  -1   1   7      423.58      345.27      4.39 o 
   0   1   7      162.53      143.74      3.05 o 
   1   1   7     4811.65     5103.30     41.87 o 
   2   1   7     4770.03     4774.13     45.40 o 
   3   1   7     1036.06      962.79      8.14 o 
   4   1   7     4779.97     4853.02     45.00 o 
   5   1   7       13.58       28.02      2.14 o 
   6   1   7     2091.37     1892.50     24.80 o 
   7   1   7      139.02      170.98      5.23 o 
   8   1   7     1221.88     1062.24     16.50 o 
   9   1   7      868.31      945.88     15.74 o 
  10   1   7        0.32        0.56      3.43 o 
  11   1   7      281.44      253.06      7.87 o 
  -8   2   7        7.53        5.58      3.21 o 
  -7   2   7      268.07      251.86      8.13 o 
  -6   2   7     1876.58     1779.37     21.86 o 
  -5   2   7     2921.58     2829.85     31.58 o 
  -4   2   7       17.43       24.41      2.13 o 
  -3   2   7      987.10     1000.47     12.85 o 
  -2   2   7      207.15      176.52      2.75 o 
  -1   2   7     1199.46     1124.16      9.67 o 
   0   2   7     7091.10     6644.80     48.98 o 
   1   2   7     2046.86     2263.64     19.69 o 
   2   2   7      747.73      813.19      7.22 o 
   3   2   7     1145.41     1056.27      8.95 o 
   4   2   7     2386.79     2235.55     19.01 o 
   5   2   7     1181.04     1299.31     13.61 o 
   6   2   7      759.30      672.89     10.93 o 
   7   2   7       36.10       27.19      2.48 o 
   8   2   7     1833.04     1959.03     26.35 o 
   9   2   7     1045.82      917.99     15.13 o 
  10   2   7      531.44      535.73     11.03 o 
  11   2   7      129.39      122.15      6.64 o 
  -8   3   7       14.60       12.11      3.73 o 
  -7   3   7      215.88      216.01      7.84 o 
  -6   3   7      538.78      506.16     11.68 o 
  -5   3   7     1968.27     1849.46     22.34 o 
  -4   3   7     3550.15     3464.99     37.50 o 
  -3   3   7       80.11       89.68      3.45 o 
  -2   3   7      165.50      143.40      3.21 o 
  -1   3   7     2419.85     2492.28     23.09 o 
   0   3   7     5350.08     5430.69     40.48 o 
   1   3   7     2743.86     2783.01     21.52 o 
   2   3   7     1677.95     1680.65     15.09 o 
   3   3   7        3.01        7.87      0.81 o 
   4   3   7     3269.12     3191.26     24.42 o 
   5   3   7     5521.71     5325.99     43.32 o 
   6   3   7     1502.37     1566.22     16.35 o 
   7   3   7      712.72      705.89     15.13 o 
   8   3   7      145.08      161.42      5.14 o 
   9   3   7      526.52      596.15     13.83 o 
  10   3   7     2085.20     1915.09     26.80 o 
  11   3   7      859.58      851.61     15.22 o 
  -7   4   7      332.09      317.37      9.85 o 
  -6   4   7      110.23      110.45      8.91 o 
  -5   4   7      128.93      143.26      6.44 o 
  -4   4   7      993.18      940.06     13.23 o 
  -3   4   7     1696.20     1602.31     19.35 o 
  -2   4   7      369.91      350.46      5.39 o 
  -1   4   7        4.17       10.24      1.70 o 
   0   4   7      585.27      615.72      7.29 o 
   1   4   7     4038.80     4015.03     34.68 o 
   2   4   7     2780.29     2757.71     24.34 o 
   3   4   7     1721.36     1879.43     17.12 o 
   4   4   7      517.82      435.39      6.09 o 
   5   4   7     1055.79     1053.67     10.19 o 
   6   4   7     4145.78     3970.40     35.44 o 
   7   4   7     2119.44     2084.65     21.31 o 
   8   4   7      260.66      250.83      6.22 o 
   9   4   7       10.67       14.78      2.37 o 
  10   4   7      581.53      627.95     11.83 o 
  11   4   7      682.92      670.02     12.82 o 
  -6   5   7      249.73      258.75      8.81 o 
  -5   5   7      414.40      393.95     10.43 o 
  -4   5   7      325.93      290.74      8.42 o 
  -3   5   7     2928.32     2809.64     26.52 o 
  -2   5   7     2482.07     2407.05     22.84 o 
  -1   5   7      529.60      531.58      6.98 o 
   0   5   7       76.92       92.40      2.24 o 
   1   5   7      141.52      120.16      2.84 o 
   2   5   7     5367.76     5399.98     45.93 o 
   3   5   7     9555.95     9594.12     79.74 o 
   4   5   7     1380.96     1463.25     13.90 o 
   5   5   7       86.05      112.15      4.49 o 
   6   5   7      190.88      195.83      9.15 o 
   7   5   7     1385.94     1420.08     18.60 o 
   8   5   7     1795.20     1714.21     18.39 o 
   9   5   7     1188.23     1249.29     18.44 o 
  10   5   7       17.31       28.28      4.55 o 
  11   5   7      424.33      436.44     14.34 o 
  -6   6   7      455.80      439.65     12.04 o 
  -5   6   7      221.73      227.69      8.29 o 
  -4   6   7       53.54       57.12      4.46 o 
  -3   6   7       53.31       59.85      3.39 o 
  -2   6   7     1818.81     1792.36     20.46 o 
  -1   6   7     2565.54     2609.57     24.46 o 
   0   6   7      663.88      622.12      6.75 o 
   1   6   7       49.72       58.86      2.00 o 
   2   6   7        5.20        6.21      1.50 o 
   3   6   7      263.29      274.01      4.22 o 
   4   6   7     1929.64     1807.50     19.77 o 
   5   6   7     1208.61     1405.22     15.33 o 
   6   6   7        5.35       14.01      1.48 o 
   7   6   7     1237.59     1277.49     14.35 o 
   8   6   7      205.65      249.45      8.01 o 
   9   6   7      831.53      747.77     15.04 o 
  10   6   7     1826.36     1888.83     37.47 o 
  11   6   7      258.62      301.49     11.73 o 
  -5   7   7      852.17      841.23     17.52 o 
  -4   7   7     1197.32     1207.12     21.64 o 
  -3   7   7      269.56      225.92      5.97 o 
  -2   7   7      399.37      379.88      9.64 o 
  -1   7   7       85.53       86.28      2.97 o 
   0   7   7      257.51      253.03      4.65 o 
   1   7   7     5552.86     5667.62     43.70 o 
   2   7   7     1496.54     1423.39     12.73 o 
   3   7   7        1.76        5.81      1.33 o 
   4   7   7      340.34      360.61      5.46 o 
   5   7   7     1485.49     1283.36     18.14 o 
   6   7   7     1932.83     2154.09     27.93 o 
   7   7   7      859.48      842.65     13.21 o 
   8   7   7      273.26      280.29      8.83 o 
   9   7   7      279.96      353.19     10.48 o 
  10   7   7     2292.35     2117.55     41.23 o 
  11   7   7      414.31      409.55     13.87 o 
  -4   8   7      452.22      441.44     11.93 o 
  -3   8   7     1879.99     1921.64     23.90 o 
  -2   8   7      639.57      580.76     13.78 o 
  -1   8   7        4.59       14.45      3.41 o 
   0   8   7      486.38      503.82      7.22 o 
   1   8   7     1942.71     1919.76     19.25 o 
   2   8   7      603.71      642.18     19.87 o 
   3   8   7     1293.22     1274.31     19.81 o 
   4   8   7      112.08      109.25      3.56 o 
   5   8   7     1980.60     1980.78     26.55 o 
   6   8   7     3587.09     3251.97     40.62 o 
   7   8   7     1480.43     1532.32     21.58 o 
   8   8   7      426.55      444.02     11.37 o 
   9   8   7      285.43      314.67     10.08 o 
  10   8   7      208.70      264.24      9.56 o 
  11   8   7     1028.60     1017.00     24.62 o 
  -2   9   7      774.39      773.25     20.29 o 
  -1   9   7      480.61      434.53      8.50 o 
   0   9   7      252.39      258.23      7.53 o 
   1   9   7      423.65      436.70      9.84 o 
   2   9   7      855.44      802.65     14.12 o 
   3   9   7     1075.48     1093.33     14.11 o 
   4   9   7     1231.52     1229.33     15.38 o 
   5   9   7      126.60      134.46      4.15 o 
   6   9   7        9.32       23.41      2.29 o 
   7   9   7     1145.75     1043.79     24.29 o 
   8   9   7     1197.04     1181.68     18.19 o 
   9   9   7      280.21      293.41     10.18 o 
  10   9   7       64.46       78.11      5.90 o 
  -1  10   7      696.10      711.87     14.41 o 
   0  10   7      223.65      214.84      7.25 o 
   1  10   7      263.64      270.82      7.91 o 
   2  10   7       14.25       24.49      3.20 o 
   3  10   7     1031.80      950.82     13.15 o 
   4  10   7     1600.26     1573.62     22.43 o 
   5  10   7     1096.33     1095.93     14.52 o 
   6  10   7      214.69      170.53      4.89 o 
   7  10   7      117.89      149.32      4.63 o 
   8  10   7      523.61      496.57      8.79 o 
   9  10   7      975.10      943.24     13.45 o 
  10  10   7     1095.68     1138.97     18.93 o 
   1  11   7      449.75      440.84     16.46 o 
   2  11   7        6.33        7.22      4.17 o 
   3  11   7       59.14       59.44      5.37 o 
   4  11   7       18.00       23.07      2.49 o 
   5  11   7     1014.79      916.51     13.22 o 
   6  11   7     1572.99     1597.68     19.83 o 
   7  11   7       81.13       78.56      3.70 o 
   8  11   7      201.34      241.26      6.19 o 
   9  11   7       31.45       32.16      2.97 o 
   3  12   7      596.09      545.19     12.34 o 
   4  12   7        3.02       14.77      2.40 o 
   5  12   7      121.54      144.99      4.96 o 
   6  12   7      606.27      549.93      9.88 o 
   7  12   7      915.58      978.85     14.39 o 
   8  12   7      763.62      809.88     12.75 o 
  -6 -11   8     1313.17     1318.36     17.16 o 
  -5 -11   8      649.19      616.49     10.24 o 
  -4 -11   8       37.70       48.09      5.90 o 
  -3 -11   8       13.01       18.90      3.27 o 
  -2 -11   8       84.56       95.88      5.43 o 
  -8 -10   8       10.43       11.93      5.50 o 
  -7 -10   8        0.17        2.10      2.77 o 
  -6 -10   8       77.41       90.21      3.97 o 
  -5 -10   8      882.12      856.43     12.26 o 
  -4 -10   8      901.87      871.06     12.32 o 
  -3 -10   8      391.12      415.27     10.30 o 
  -2 -10   8      104.42      112.02      6.64 o 
  -1 -10   8       96.43       99.00      7.10 o 
   0 -10   8      256.33      259.67      8.22 o 
   1 -10   8      570.67      571.14     12.74 o 
  -9  -9   8       78.38       72.57      6.99 o 
  -8  -9   8      972.85     1004.90     17.08 o 
  -7  -9   8     1020.41     1029.26     18.60 o 
  -6  -9   8      404.47      416.73      7.60 o 
  -5  -9   8       51.79       55.91      3.05 o 
  -4  -9   8      584.74      595.34     11.72 o 
  -3  -9   8     1196.83     1218.40     15.20 o 
  -2  -9   8     1786.18     1746.31     30.80 o 
  -1  -9   8      320.99      317.44      8.48 o 
   0  -9   8       15.24       19.36      3.06 o 
   1  -9   8     1077.27     1071.99     18.43 o 
   2  -9   8      544.72      538.08     11.67 o 
  -9  -8   8       36.59       43.27      5.77 o 
  -8  -8   8      325.82      329.20     11.96 o 
  -7  -8   8     1685.04     1699.60     24.35 o 
  -6  -8   8     2417.50     2331.53     25.17 o 
  -5  -8   8      276.56      278.35      5.73 o 
  -4  -8   8      395.61      400.87      7.75 o 
  -3  -8   8      888.08      876.62     11.57 o 
  -2  -8   8      485.25      514.22      8.06 o 
  -1  -8   8      666.94      686.99     10.11 o 
   0  -8   8     1137.42     1162.96     14.91 o 
   1  -8   8      235.76      237.03      5.69 o 
   2  -8   8     1392.48     1310.39     16.78 o 
   3  -8   8      267.15      272.08      6.47 o 
   4  -8   8      400.65      354.04     10.08 o 
 -10  -7   8      610.64      644.50     18.88 o 
  -9  -7   8      860.34      928.75     22.84 o 
  -8  -7   8       82.54       90.04      6.92 o 
  -7  -7   8      317.46      307.34      7.64 o 
  -6  -7   8      172.10      195.37      6.33 o 
  -5  -7   8     1765.05     1671.04     18.66 o 
  -4  -7   8      844.65      880.53      9.69 o 
  -3  -7   8       98.98       89.45      2.76 o 
  -2  -7   8      130.71      121.44      3.10 o 
  -1  -7   8      859.45      871.74     14.54 o 
   0  -7   8     1164.65     1186.94     14.93 o 
   1  -7   8      372.44      397.06      9.35 o 
   2  -7   8      201.19      173.11      4.82 o 
   3  -7   8       13.63       14.78      2.24 o 
   4  -7   8     1639.07     1732.84     21.00 o 
   5  -7   8      753.41      740.43     11.75 o 
 -10  -6   8      378.32      374.06     13.78 o 
  -9  -6   8      593.08      627.79     17.76 o 
  -8  -6   8      853.99      845.33     20.60 o 
  -7  -6   8      265.64      260.22      9.82 o 
  -6  -6   8       98.81       95.13      2.58 o 
  -5  -6   8     3520.86     3538.94     27.87 o 
  -4  -6   8     2763.03     2717.81     21.91 o 
  -3  -6   8      601.86      612.28      7.48 o 
  -2  -6   8      592.20      537.42      7.66 o 
  -1  -6   8       10.46       14.10      1.95 o 
   0  -6   8     2001.68     1925.74     21.30 o 
   1  -6   8     4509.38     4395.21     44.09 o 
   2  -6   8     1359.74     1303.83     15.98 o 
   3  -6   8      106.28       96.74      3.78 o 
   4  -6   8       35.47       34.61      2.71 o 
   5  -6   8      436.21      451.27      8.43 o 
   6  -6   8      760.75      753.38     11.91 o 
  -8  -5   8     1078.54     1073.90     17.66 o 
  -7  -5   8      346.57      332.14      7.88 o 
  -6  -5   8      152.62      169.56      4.21 o 
  -5  -5   8        0.13        2.43      1.04 o 
  -4  -5   8      377.19      395.48      4.90 o 
  -3  -5   8     3588.55     3487.36     27.15 o 
  -2  -5   8     1941.30     1960.64     19.19 o 
  -1  -5   8      143.72      175.15      3.31 o 
   0  -5   8       42.66       45.22      1.88 o 
   1  -5   8      242.97      215.89      6.47 o 
   2  -5   8     1568.61     1510.47     17.55 o 
   3  -5   8     3079.43     3015.56     31.71 o 
   4  -5   8      164.35      166.95      4.65 o 
   5  -5   8      601.75      594.76     10.57 o 
   6  -5   8      335.78      323.68      7.01 o 
   7  -5   8      435.24      459.39      8.84 o 
 -10  -4   8        0.87       12.42      4.68 o 
  -9  -4   8       95.77       86.91      8.16 o 
  -8  -4   8      259.12      246.71      7.16 o 
  -7  -4   8     1896.61     1972.87     30.73 o 
  -6  -4   8     1774.49     1728.82     24.94 o 
  -5  -4   8     1786.84     1806.72     17.15 o 
  -4  -4   8       13.18       18.62      1.57 o 
  -3  -4   8      605.38      628.20      7.38 o 
  -2  -4   8     1325.33     1365.52     11.78 o 
  -1  -4   8     3879.73     3729.59     28.69 o 
   0  -4   8     1752.59     1769.29     19.91 o 
   1  -4   8       44.23       51.99      3.71 o 
   2  -4   8      520.89      499.71      7.67 o 
   3  -4   8     1589.89     1652.93     18.84 o 
   4  -4   8     1993.24     1844.67     20.90 o 
   5  -4   8      658.12      682.24     10.28 o 
   6  -4   8        5.73       15.71      4.71 o 
   7  -4   8      258.66      254.64      6.23 o 
   8  -4   8      193.13      209.95     12.24 o 
 -10  -3   8      671.98      645.02     16.66 o 
  -9  -3   8      372.59      379.53     14.73 o 
  -8  -3   8       13.29        7.58      2.49 o 
  -7  -3   8       82.69       76.07      4.13 o 
  -6  -3   8      497.57      549.53     10.69 o 
  -5  -3   8     4101.94     3944.78     34.31 o 
  -4  -3   8     1450.80     1416.25     13.75 o 
  -3  -3   8      402.42      389.62      5.21 o 
  -2  -3   8      617.41      588.32      6.93 o 
  -1  -3   8      788.40      859.09     11.14 o 
   0  -3   8     2765.47     2631.47     21.25 o 
   1  -3   8     1709.58     1772.01     18.73 o 
   2  -3   8       65.53       60.88      2.72 o 
   3  -3   8     1167.20     1142.11     13.81 o 
   4  -3   8      593.95      617.78      9.04 o 
   5  -3   8      951.00      886.33     14.62 o 
   6  -3   8      676.98      696.91     10.47 o 
   7  -3   8       66.78       57.00      3.83 o 
   8  -3   8       29.45       34.66      4.00 o 
  -9  -2   8     1117.62     1057.76     19.69 o 
  -8  -2   8     1119.46     1149.20     15.87 o 
  -7  -2   8       51.82       45.44      3.49 o 
  -6  -2   8        8.01       12.69      2.34 o 
  -5  -2   8      714.85      753.23     13.11 o 
  -4  -2   8     2561.25     2414.01     21.67 o 
  -3  -2   8     2496.72     2490.09     22.33 o 
  -2  -2   8      461.60      416.74      5.32 o 
  -1  -2   8       85.27       66.08      2.10 o 
   0  -2   8      155.19      164.09      3.20 o 
   1  -2   8     4740.09     4650.70     31.97 o 
   2  -2   8     3975.43     4034.77     52.04 o 
   3  -2   8     1714.33     1683.43     18.54 o 
   4  -2   8      564.80      554.85     10.74 o 
   5  -2   8     1241.34     1258.91     15.26 o 
   6  -2   8     1482.08     1411.80     17.06 o 
   7  -2   8      276.22      269.20      6.05 o 
   8  -2   8      465.02      439.76     10.00 o 
   9  -2   8        1.37       -2.19      2.34 o 
  -9  -1   8      401.03      441.84     11.63 o 
  -8  -1   8      475.56      450.94      8.72 o 
  -7  -1   8      733.53      754.46     11.59 o 
  -6  -1   8     1069.47      974.48     13.40 o 
  -5  -1   8        1.62        9.51      2.84 o 
  -4  -1   8     2163.48     2180.55     24.41 o 
  -3  -1   8     5560.80     5456.84     47.13 o 
  -2  -1   8      597.30      657.85      6.47 o 
  -1  -1   8     1673.73     1565.41     14.71 o 
   0  -1   8      815.20      923.98      8.42 o 
   1  -1   8     6520.60     6547.99     49.40 o 
   2  -1   8     6176.19     5930.96     50.56 o 
   3  -1   8     2693.02     2544.40     26.19 o 
   4  -1   8      436.58      428.11      6.81 o 
   5  -1   8       47.14       40.71      2.31 o 
   6  -1   8      794.23      770.31     10.69 o 
   7  -1   8     2225.02     2194.66     29.47 o 
   8  -1   8     2354.74     2243.61     30.61 o 
   9  -1   8      222.60      215.39      7.01 o 
  -9   0   8        0.55       -0.59      2.97 o 
  -8   0   8      504.47      500.69     12.08 o 
  -7   0   8      963.05      899.87     13.30 o 
  -6   0   8      600.06      600.69      9.76 o 
  -5   0   8      305.23      253.73      7.13 o 
  -4   0   8      696.45      757.51     10.67 o 
  -3   0   8     1202.71     1285.21     11.00 o 
  -2   0   8     5416.06     5117.87     38.94 o 
  -1   0   8     3174.38     3383.25     26.31 o 
   0   0   8      233.64      199.14      2.88 o 
   1   0   8       48.53       78.93      1.87 o 
   2   0   8     1100.20     1124.71     10.61 o 
   3   0   8     1982.95     1978.21     24.37 o 
   4   0   8     4011.41     3885.10     42.48 o 
   5   0   8       49.90       66.57      3.41 o 
   6   0   8       97.32       96.33      3.98 o 
   7   0   8      434.85      392.72     19.03 o 
   8   0   8      239.26      260.72      7.11 o 
   9   0   8      954.37      916.38     15.79 o 
  10   0   8      630.29      621.88     12.74 o 
  -8   1   8      291.77      293.71      9.31 o 
  -7   1   8       28.19       21.43      2.80 o 
  -6   1   8     1602.53     1572.70     19.83 o 
  -5   1   8      681.06      705.19     10.67 o 
  -4   1   8     1243.58     1114.29     14.41 o 
  -3   1   8      236.39      234.31      5.07 o 
  -2   1   8       51.03       54.99      1.77 o 
  -1   1   8     1535.93     1391.44     13.28 o 
   0   1   8     4780.02     4834.34     47.54 o 
   1   1   8     1373.38     1231.32     11.91 o 
   2   1   8      682.77      700.31     12.86 o 
   3   1   8      738.70      759.72      6.79 o 
   4   1   8      653.51      700.55     21.11 o 
   5   1   8     3245.39     2970.22     36.54 o 
   6   1   8     3674.70     3634.83     44.32 o 
   7   1   8       60.65       54.81      3.33 o 
   8   1   8        9.61        5.86      2.08 o 
   9   1   8      486.20      464.71     10.81 o 
  10   1   8      594.58      619.47     12.46 o 
  -8   2   8      472.63      467.50     12.92 o 
  -7   2   8      187.00      177.88      7.14 o 
  -6   2   8        7.45        2.97      1.99 o 
  -5   2   8      149.79      137.76      4.50 o 
  -4   2   8     1889.52     1901.06     22.34 o 
  -3   2   8     5070.21     4999.86     51.72 o 
  -2   2   8      170.68      185.28      4.37 o 
  -1   2   8      357.62      386.68      4.97 o 
   0   2   8      443.21      378.84      4.32 o 
   1   2   8     1974.67     1885.57     16.88 o 
   2   2   8     1939.47     1972.46     15.73 o 
   3   2   8     1046.92     1007.76      8.77 o 
   4   2   8       19.27       36.79      1.35 o 
   5   2   8     1773.88     1806.65     37.97 o 
   6   2   8     2561.17     2612.73     32.87 o 
   7   2   8      347.93      343.42      7.52 o 
   8   2   8      360.71      314.48      7.54 o 
   9   2   8       91.53      101.25      8.72 o 
  10   2   8      645.36      635.72     12.46 o 
  11   2   8     1030.56     1058.19     18.04 o 
  -7   3   8      778.72      776.28     16.24 o 
  -6   3   8      140.12      115.14      6.69 o 
  -5   3   8        6.25        3.99      1.87 o 
  -4   3   8      312.14      291.79      6.31 o 
  -3   3   8     2943.38     2899.90     31.84 o 
  -2   3   8     2023.67     1961.74     22.75 o 
  -1   3   8     1360.64     1362.32     11.68 o 
   0   3   8       38.87       33.57      1.41 o 
   1   3   8     1299.89     1192.65     10.31 o 
   2   3   8     1324.91     1334.51     12.55 o 
   3   3   8     3719.78     3666.02     36.05 o 
   4   3   8     3363.20     3262.32     34.31 o 
   5   3   8      174.87      189.08      3.05 o 
   6   3   8     1113.24     1093.41     15.88 o 
   7   3   8     1827.68     1783.70     23.99 o 
   8   3   8      771.51      781.12     13.10 o 
   9   3   8      574.76      519.25     10.39 o 
  10   3   8      455.66      418.42      9.53 o 
  11   3   8      187.41      143.02      5.95 o 
  -7   4   8      160.26      139.00      7.03 o 
  -6   4   8      355.91      350.44     10.07 o 
  -5   4   8      676.41      635.00     10.68 o 
  -4   4   8      317.70      319.40      7.15 o 
  -3   4   8     1371.77     1285.85     16.47 o 
  -2   4   8     1747.27     1712.99     17.10 o 
  -1   4   8      900.46      877.63      9.88 o 
   0   4   8     2682.96     2694.27     21.33 o 
   1   4   8      454.52      373.02      4.45 o 
   2   4   8      642.36      611.10      6.19 o 
   3   4   8     3314.47     3462.43     29.62 o 
   4   4   8     1078.03     1014.85      9.13 o 
   5   4   8     1526.52     1445.91     13.40 o 
   6   4   8      129.65      154.59      2.98 o 
   7   4   8      617.46      546.18     16.36 o 
   8   4   8      980.07     1032.39     15.89 o 
   9   4   8     1971.78     1980.40     27.06 o 
  10   4   8      484.77      465.96     10.02 o 
  11   4   8        4.86        9.41      2.63 o 
  -6   5   8      432.53      397.50     11.16 o 
  -5   5   8      312.69      320.57      9.99 o 
  -4   5   8      801.00      750.26     11.78 o 
  -3   5   8     1041.98     1032.68     14.28 o 
  -2   5   8       37.77       43.33      2.30 o 
  -1   5   8     3009.63     2942.07     27.12 o 
   0   5   8      625.10      594.42      6.44 o 
   1   5   8      613.07      660.57      7.84 o 
   2   5   8      522.41      476.01      6.11 o 
   3   5   8       74.55       56.66      2.13 o 
   4   5   8      702.41      774.04      8.41 o 
   5   5   8     6173.74     5981.12     68.23 o 
   6   5   8     1416.49     1389.16     13.23 o 
   7   5   8       14.62       16.63      1.61 o 
   8   5   8       67.14       90.74      4.04 o 
   9   5   8      168.37      183.07      5.76 o 
  10   5   8      672.62      674.88     18.13 o 
  11   5   8      960.33     1018.85     24.65 o 
  -5   6   8      752.39      752.43     16.08 o 
  -4   6   8      749.64      747.46     15.38 o 
  -3   6   8      555.38      543.57      9.54 o 
  -2   6   8      819.44      792.33     13.24 o 
  -1   6   8        9.51       16.70      1.69 o 
   0   6   8      455.59      473.31      6.77 o 
   1   6   8     2524.03     2404.93     19.95 o 
   2   6   8     1549.40     1610.49     15.75 o 
   3   6   8        7.59        7.05      1.19 o 
   4   6   8        2.82       16.96      1.78 o 
   5   6   8      716.82      862.15      9.31 o 
   6   6   8      883.14      857.80     10.49 o 
   7   6   8     2960.19     3016.41     36.36 o 
   8   6   8      879.78      805.57     12.68 o 
   9   6   8      931.17      872.16     20.93 o 
  10   6   8       79.99       77.68      6.76 o 
  11   6   8      383.88      369.77     13.38 o 
  -4   7   8        4.80        8.42      3.38 o 
  -3   7   8      517.84      505.20      9.42 o 
  -2   7   8     1970.75     1863.04     19.30 o 
  -1   7   8      116.83      125.38      4.68 o 
   0   7   8       75.49       76.46      2.84 o 
   1   7   8      294.97      336.66      4.75 o 
   2   7   8      920.83      866.92      9.87 o 
   3   7   8     1221.97     1216.56     12.57 o 
   4   7   8     2725.37     2557.81     24.83 o 
   5   7   8      205.87      268.38      6.38 o 
   6   7   8      203.03      244.12      6.04 o 
   7   7   8      742.02      766.11     18.29 o 
   8   7   8      281.61      301.30      9.95 o 
  10   7   8      479.74      495.86     15.26 o 
  11   7   8      524.82      521.31     16.35 o 
  -3   8   8        0.90        2.52      2.20 o 
  -2   8   8      280.28      287.61      6.93 o 
  -1   8   8     1583.44     1495.75     19.22 o 
   0   8   8      983.86      975.63     11.51 o 
   1   8   8      164.86      179.92      4.07 o 
   2   8   8      231.21      270.96      4.80 o 
   3   8   8      876.00      845.81     11.41 o 
   4   8   8      398.23      395.41      6.92 o 
   5   8   8     2514.75     2416.22     31.57 o 
   6   8   8     1053.70     1114.39     16.87 o 
   7   8   8      803.32      861.31     14.00 o 
   8   8   8     1115.87     1113.90     16.97 o 
   9   8   8      387.07      430.48     12.19 o 
  11   8   8      184.60      182.02      9.69 o 
  -2   9   8       60.66       59.35      3.82 o 
  -1   9   8      682.24      665.77     11.21 o 
   0   9   8      842.27      758.39     14.34 o 
   1   9   8     1068.79     1051.06     17.57 o 
   2   9   8      355.06      335.99      8.33 o 
   3   9   8      156.48      171.73      4.75 o 
   4   9   8      346.03      393.75      7.24 o 
   5   9   8     1467.99     1441.46     17.49 o 
   6   9   8      998.03      917.72     15.15 o 
   7   9   8      141.98      174.49      5.80 o 
   8   9   8       27.66       28.37      7.09 o 
   9   9   8      713.94      754.35     13.41 o 
  -1  10   8        2.67        0.63      2.70 o 
   0  10   8      597.00      640.14     21.45 o 
   1  10   8      497.69      436.57     10.40 o 
   2  10   8      469.09      487.68     14.90 o 
   3  10   8      108.08      111.33      4.08 o 
   4  10   8      185.92      195.50      5.62 o 
   5  10   8      369.27      418.11      9.39 o 
   6  10   8     1565.86     1555.90     19.06 o 
   7  10   8      606.53      547.86      9.25 o 
   8  10   8      133.00      123.19      4.42 o 
   9  10   8        2.41        4.49      2.65 o 
  10  10   8       41.99       48.97      5.31 o 
   1  11   8       59.39       86.20      5.13 o 
   2  11   8     1112.67     1050.63     18.49 o 
   3  11   8     1140.64     1145.02     19.36 o 
   4  11   8       44.66       39.32      3.12 o 
   5  11   8        8.11       22.13      4.94 o 
   6  11   8       88.42       80.46      3.84 o 
   7  11   8      707.61      727.81     11.52 o 
   8  11   8     1307.80     1178.75     22.93 o 
   9  11   8      175.56      177.23      5.46 o 
   4  12   8      502.20      507.58     11.84 o 
   5  12   8      377.23      345.30     10.14 o 
   6  12   8       80.53      101.36      4.45 o 
  -4 -11   9      667.00      683.14     14.31 o 
  -7 -10   9      543.04      532.32     11.56 o 
  -6 -10   9      747.77      780.23     12.50 o 
  -5 -10   9       83.17       71.32      3.73 o 
  -4 -10   9        3.88        4.46      2.73 o 
  -3 -10   9      423.68      438.13     10.59 o 
  -2 -10   9     1092.90     1135.17     19.45 o 
  -1 -10   9      614.59      607.41     13.05 o 
   0 -10   9       50.53       56.79      4.60 o 
  -8  -9   9        8.79        6.46      4.05 o 
  -7  -9   9       28.44       35.34      3.61 o 
  -6  -9   9      858.91      853.75     12.99 o 
  -5  -9   9      734.02      774.52     11.22 o 
  -4  -9   9       70.29       69.62      3.51 o 
  -3  -9   9      114.86      117.62      5.42 o 
  -2  -9   9      118.06      111.93      5.28 o 
  -1  -9   9      738.46      723.58     14.07 o 
   0  -9   9     1034.81      994.82     17.57 o 
   1  -9   9        9.19       14.18      3.25 o 
   2  -9   9        2.46       -1.38      4.33 o 
  -9  -8   9      471.32      460.80     15.32 o 
  -8  -8   9      342.87      378.41     13.12 o 
  -7  -8   9        4.31        8.71      2.70 o 
  -6  -8   9      100.52       97.88      3.79 o 
  -5  -8   9       66.80       64.28      3.24 o 
  -4  -8   9     2502.11     2529.19     26.92 o 
  -3  -8   9      829.49      823.44     11.22 o 
  -2  -8   9       10.14       10.74      2.61 o 
  -1  -8   9      310.39      320.63      8.40 o 
   0  -8   9      259.76      284.01      6.29 o 
   1  -8   9      470.81      475.12      8.52 o 
   2  -8   9     1998.21     2130.82     24.77 o 
   3  -8   9       86.81       76.72      3.95 o 
  -9  -7   9      152.96      176.45      9.52 o 
  -8  -7   9     1090.73     1083.51     24.92 o 
  -7  -7   9      824.74      822.56     19.77 o 
  -6  -7   9       77.94       85.41      3.65 o 
  -5  -7   9       30.88       36.98      2.78 o 
  -4  -7   9     1483.86     1399.59     14.04 o 
  -3  -7   9      978.52      981.88     11.56 o 
  -2  -7   9     1166.79     1115.77     17.49 o 
  -1  -7   9      583.01      565.80      8.89 o 
   0  -7   9      154.43      184.23      5.22 o 
   1  -7   9      840.47      875.59     12.27 o 
   2  -7   9     1028.80     1000.71     13.68 o 
   3  -7   9       79.08       94.64      4.06 o 
   4  -7   9      247.29      225.60      6.05 o 
  -9  -6   9       72.02       75.31      7.05 o 
  -8  -6   9     1059.76     1066.37     24.49 o 
  -7  -6   9      364.97      364.53     12.06 o 
  -6  -6   9      249.16      262.20      4.76 o 
  -5  -6   9     2018.65     1969.17     18.92 o 
  -4  -6   9       90.58       95.41      2.97 o 
  -3  -6   9     3057.35     2969.82     34.78 o 
  -2  -6   9      907.49      927.58      9.12 o 
  -1  -6   9      417.04      382.27      6.72 o 
   0  -6   9      567.29      625.15      9.36 o 
   1  -6   9      200.93      195.54      6.18 o 
   2  -6   9      716.49      683.74     10.26 o 
   3  -6   9     1582.87     1535.50     18.69 o 
   4  -6   9     1246.49     1188.03     15.73 o 
   5  -6   9       33.92       36.92      4.63 o 
   6  -6   9       48.07       48.95      3.53 o 
  -8  -5   9        0.72        1.13      2.65 o 
  -7  -5   9      298.68      310.07      7.92 o 
  -6  -5   9      722.54      697.15     12.61 o 
  -5  -5   9      358.72      374.92      4.96 o 
  -4  -5   9      753.29      745.85      7.72 o 
  -3  -5   9       14.21       11.98      1.35 o 
  -2  -5   9      735.84      682.38      7.14 o 
  -1  -5   9     1611.45     1659.57     22.23 o 
   0  -5   9     1584.63     1449.53     16.84 o 
   1  -5   9      430.98      495.45      7.91 o 
   2  -5   9        3.16        4.55      1.79 o 
   3  -5   9      480.63      424.71      7.54 o 
   4  -5   9      953.66      982.13     13.37 o 
   5  -5   9     1071.45     1021.67     14.11 o 
   6  -5   9      269.80      286.97      6.77 o 
  -9  -4   9      185.06      194.12      6.90 o 
  -8  -4   9      250.11      250.84      7.50 o 
  -7  -4   9      402.53      391.09      9.17 o 
  -6  -4   9       53.66       48.09      3.36 o 
  -5  -4   9      845.78      847.68      9.46 o 
  -4  -4   9     2427.65     2384.67     22.02 o 
  -3  -4   9      796.28      832.60      9.33 o 
  -2  -4   9      235.26      214.50      3.42 o 
  -1  -4   9      258.26      230.47      3.50 o 
   0  -4   9      990.04     1004.70     11.00 o 
   1  -4   9     1153.23     1021.04     14.41 o 
   2  -4   9     1114.80     1143.63     14.08 o 
   3  -4   9      155.36      131.43      3.95 o 
   4  -4   9       79.21       60.34      3.19 o 
   5  -4   9      711.15      711.90     10.78 o 
   6  -4   9      490.48      440.33     11.37 o 
   7  -4   9      375.08      384.69      9.60 o 
  -9  -3   9      252.10      274.41      6.94 o 
  -8  -3   9     1687.37     1710.21     26.41 o 
  -7  -3   9      943.38      918.95     16.11 o 
  -6  -3   9       21.05       15.90      2.53 o 
  -5  -3   9        0.26       -2.46      1.64 o 
  -4  -3   9      533.47      506.06      6.37 o 
  -3  -3   9     3450.72     3471.05     30.68 o 
  -2  -3   9     3082.15     3121.97     27.88 o 
  -1  -3   9      426.13      373.79      5.33 o 
   0  -3   9      133.43      105.01      2.37 o 
   1  -3   9      722.87      806.88     10.44 o 
   2  -3   9      668.64      646.77      9.12 o 
   3  -3   9     1240.81     1282.52     15.34 o 
   4  -3   9     1090.32      951.71     12.53 o 
   5  -3   9      481.26      426.99      7.60 o 
   6  -3   9     1282.99     1225.60     15.82 o 
   7  -3   9      540.08      511.63      9.07 o 
   8  -3   9      543.76      541.44     11.74 o 
  -9  -2   9       64.89       45.19      4.55 o 
  -8  -2   9      313.67      320.03      7.26 o 
  -7  -2   9      953.59      925.42     13.40 o 
  -6  -2   9     1362.15     1399.65     17.74 o 
  -5  -2   9      146.94      146.78      5.32 o 
  -4  -2   9       17.90       25.43      4.92 o 
  -3  -2   9      329.16      313.32      4.59 o 
  -2  -2   9     2449.82     2373.92     21.64 o 
  -1  -2   9     1583.78     1630.41     15.66 o 
   0  -2   9     1646.40     1495.74     12.92 o 
   1  -2   9      126.36      119.79      1.93 o 
   2  -2   9     2004.19     2057.87     24.91 o 
   3  -2   9      255.10      224.30      4.85 o 
   4  -2   9     1259.06     1321.96     15.79 o 
   5  -2   9     1438.80     1295.99     15.85 o 
   6  -2   9      269.20      270.71      5.93 o 
   7  -2   9     1285.62     1275.26     19.70 o 
   8  -2   9      653.25      661.06     13.01 o 
   9  -2   9        2.50       -1.66      2.45 o 
  -9  -1   9      184.62      162.11      7.41 o 
  -8  -1   9       16.69       14.53      2.51 o 
  -7  -1   9      326.31      307.48      6.90 o 
  -6  -1   9      564.46      530.92      9.08 o 
  -5  -1   9      480.01      484.57      8.25 o 
  -4  -1   9     2974.69     2872.32     31.38 o 
  -3  -1   9      587.51      593.29      6.15 o 
  -2  -1   9     1885.71     1909.26     15.87 o 
  -1  -1   9      893.78      838.22      7.98 o 
   0  -1   9      751.88      673.48      7.07 o 
   1  -1   9     1304.96     1274.75     11.19 o 
   2  -1   9      415.79      455.72      6.15 o 
   3  -1   9      399.48      394.96      6.47 o 
   4  -1   9     3588.17     3469.65     35.27 o 
   5  -1   9     2602.19     2532.47     27.04 o 
   6  -1   9      894.74      852.86     12.89 o 
   7  -1   9       19.69       16.02      3.13 o 
   8  -1   9        4.77        2.53      2.47 o 
   9  -1   9      198.95      214.86     14.60 o 
  -8   0   9     1021.32     1027.72     15.38 o 
  -7   0   9        5.54        4.39      2.08 o 
  -6   0   9      388.76      380.03      7.59 o 
  -5   0   9      156.77      141.98      4.34 o 
  -4   0   9     1402.04     1329.56     16.60 o 
  -3   0   9     2222.90     2290.28     25.59 o 
  -2   0   9      139.76      130.15      2.42 o 
  -1   0   9      436.31      431.51      6.37 o 
   0   0   9     2627.84     2758.39     22.20 o 
   1   0   9     4943.66     4812.23     36.88 o 
   2   0   9      522.87      500.27      5.38 o 
   3   0   9       85.36       89.11      2.93 o 
   4   0   9        7.07       10.51      2.46 o 
   5   0   9     1177.64     1124.73     16.62 o 
   6   0   9     2531.52     2518.84     32.62 o 
   7   0   9      439.69      417.24      9.02 o 
   8   0   9       49.35       39.82      3.38 o 
   9   0   9       80.50       83.92      4.72 o 
  10   0   9      462.15      451.60     10.72 o 
  -8   1   9      806.32      811.34     21.37 o 
  -7   1   9      241.08      250.59      8.26 o 
  -6   1   9      459.82      440.05      8.49 o 
  -5   1   9      105.39      105.41      3.99 o 
  -4   1   9      950.60      930.42     12.84 o 
  -3   1   9     1261.98     1180.58     15.00 o 
  -2   1   9     1766.67     1702.03     16.08 o 
  -1   1   9       20.41       18.25      1.30 o 
   0   1   9      186.03      192.20      5.27 o 
   1   1   9      196.82      258.23      3.96 o 
   2   1   9     1773.45     1621.12     15.30 o 
   3   1   9     1912.81     1892.37     29.23 o 
   4   1   9      637.72      635.98     10.57 o 
   5   1   9      153.19      173.95      5.77 o 
   6   1   9      332.02      295.63      8.78 o 
   7   1   9      398.64      380.20      8.38 o 
   8   1   9      991.26      997.53     16.24 o 
   9   1   9      268.22      282.14      7.76 o 
  10   1   9       44.85       44.60      3.83 o 
  -7   2   9     1028.48      987.46     18.89 o 
  -6   2   9     1344.06     1349.56     18.14 o 
  -5   2   9       35.86       37.32      2.77 o 
  -4   2   9       70.68       68.38      3.43 o 
  -3   2   9      171.92      172.10      6.25 o 
  -2   2   9     3548.96     3397.92     44.78 o 
  -1   2   9     3387.59     3335.11     29.41 o 
   0   2   9      661.63      604.74      8.73 o 
   1   2   9       10.03       34.74      1.63 o 
   2   2   9      500.32      585.03      6.95 o 
   3   2   9      801.99      731.10      6.91 o 
   4   2   9     2401.86     2465.04     21.04 o 
   5   2   9     1457.94     1404.40     19.43 o 
   6   2   9       31.64       29.76      2.56 o 
   7   2   9      689.77      659.69     11.66 o 
   8   2   9      751.53      770.48     13.43 o 
   9   2   9      562.18      511.26     10.59 o 
  10   2   9      408.52      442.78     10.16 o 
  -7   3   9        2.36        0.85      3.04 o 
  -6   3   9      606.34      567.15     10.32 o 
  -5   3   9     1303.35     1288.74     17.36 o 
  -4   3   9      112.46      111.89      4.14 o 
  -3   3   9      117.01      111.94      3.99 o 
  -2   3   9      141.91      168.17      4.55 o 
  -1   3   9      526.39      521.12      8.91 o 
   0   3   9     1619.37     1602.97     13.54 o 
   1   3   9     3197.76     3237.61     25.17 o 
   2   3   9      135.86      128.27      3.27 o 
   3   3   9      920.83      924.54      8.46 o 
   4   3   9      234.61      186.48      3.29 o 
   5   3   9     1194.55     1164.93     13.30 o 
   6   3   9     2527.91     2603.94     32.99 o 
   7   3   9      230.73      182.19      5.50 o 
   8   3   9      618.28      588.15     11.02 o 
   9   3   9      573.48      603.17     11.64 o 
  10   3   9      285.49      241.41      7.20 o 
  11   3   9      358.37      419.94     10.16 o 
  -6   4   9      101.03      117.27      6.36 o 
  -5   4   9      235.18      209.67      5.95 o 
  -4   4   9      522.96      503.66      9.14 o 
  -3   4   9     1777.11     1748.63     21.34 o 
  -2   4   9      327.42      307.48      6.31 o 
  -1   4   9      147.66      148.79      3.53 o 
   0   4   9     1174.16     1165.08     10.53 o 
   1   4   9     2856.22     2860.00     22.62 o 
   2   4   9     2338.23     2216.76     17.97 o 
   3   4   9      953.66      953.27      9.82 o 
   4   4   9        4.09        8.31      0.99 o 
   5   4   9      920.98      857.93      8.86 o 
   6   4   9     2225.91     2228.30     28.79 o 
   7   4   9      938.04     1055.67     16.08 o 
   8   4   9      159.78      155.93      5.24 o 
   9   4   9       21.02       20.93      2.62 o 
  10   4   9      680.87      746.41     13.70 o 
  11   4   9     1236.89     1080.45     28.03 o 
  -6   5   9       91.74      105.79      6.43 o 
  -5   5   9       62.61       54.87      7.48 o 
  -4   5   9      225.09      236.15      6.24 o 
  -3   5   9      498.96      495.22      9.48 o 
  -2   5   9     1188.02     1165.40     13.06 o 
  -1   5   9      347.11      327.50      5.48 o 
   0   5   9      143.26      131.08      4.54 o 
   1   5   9     2188.85     2246.07     18.40 o 
   2   5   9     3712.63     3664.35     28.48 o 
   3   5   9      405.82      415.86      6.06 o 
   4   5   9        1.40        4.85      1.06 o 
   5   5   9      253.74      232.69      3.55 o 
   6   5   9      734.46      723.12      8.05 o 
   7   5   9     3801.51     3701.24     45.34 o 
   8   5   9      500.42      586.67     15.32 o 
   9   5   9       25.78       35.54      3.05 o 
  10   5   9       40.20       35.13      5.11 o 
  11   5   9       57.44       81.30      7.15 o 
  -5   6   9      160.83      155.54      7.38 o 
  -4   6   9       27.61       24.06      3.72 o 
  -3   6   9      322.15      307.56      7.05 o 
  -2   6   9     1070.72     1054.55     12.45 o 
  -1   6   9      823.37      805.09      9.97 o 
   0   6   9      259.59      228.32      4.49 o 
   1   6   9       94.87      111.41      2.67 o 
   2   6   9       35.86       38.34      2.15 o 
   3   6   9      775.36      775.48      8.89 o 
   4   6   9      376.46      420.09      5.76 o 
   5   6   9      143.38      123.23      2.95 o 
   6   6   9        0.93       -0.74      1.02 o 
   7   6   9      103.91      105.06      2.86 o 
   8   6   9      154.61      139.80      7.55 o 
   9   6   9     1498.21     1592.75     32.92 o 
  10   6   9      649.42      681.11     18.82 o 
  11   6   9        8.53        8.47      4.28 o 
  -4   7   9       31.21       32.76      6.29 o 
  -3   7   9       69.02       65.98      4.99 o 
  -2   7   9       22.19       22.93      2.91 o 
  -1   7   9      507.11      533.75      7.86 o 
   0   7   9     2550.67     2548.53     24.46 o 
   1   7   9      414.34      375.31      5.94 o 
   2   7   9       94.02      107.77      2.75 o 
   3   7   9        4.56        8.47      1.63 o 
   4   7   9      597.01      603.30      9.45 o 
   5   7   9     1804.40     1905.69     35.79 o 
   6   7   9     2099.42     2128.68     27.80 o 
   7   7   9      211.52      173.84      6.87 o 
   8   7   9       83.80       84.50      6.06 o 
   9   7   9     1165.28     1178.72     26.56 o 
  10   7   9      783.72      823.78     21.42 o 
  11   7   9      310.92      369.05     13.84 o 
  -3   8   9      517.54      518.92     15.97 o 
  -2   8   9      136.13      127.52      4.93 o 
  -1   8   9       43.77       54.19      3.27 o 
   0   8   9      334.20      350.10      6.13 o 
   1   8   9      579.28      594.32      8.16 o 
   2   8   9     2215.52     2183.70     21.87 o 
   3   8   9      190.38      178.56      4.55 o 
   4   8   9     1147.52     1088.21     18.08 o 
   5   8   9      164.05      135.46      4.91 o 
   6   8   9      915.74      969.17     15.37 o 
   7   8   9     1337.60     1382.64     19.99 o 
   8   8   9      231.05      209.39      5.99 o 
  10   8   9      317.63      327.69     12.39 o 
  -1   9   9      292.00      254.62      8.06 o 
   0   9   9      135.85      124.81      5.66 o 
   1   9   9      486.57      490.86     10.88 o 
   2   9   9      823.22      838.10     14.93 o 
   3   9   9     1456.83     1457.59     17.80 o 
   4   9   9       86.95       76.62      3.37 o 
   5   9   9        9.71       11.86      1.99 o 
   6   9   9      225.70      231.79      6.62 o 
   7   9   9     1058.72     1050.75     16.78 o 
   8   9   9      621.59      713.42     16.79 o 
   9   9   9      573.68      556.89     11.04 o 
   0  10   9      431.39      408.21     10.48 o 
   1  10   9      157.03      186.95      6.90 o 
   2  10   9      436.81      461.42     10.71 o 
   3  10   9      876.09      878.09     15.81 o 
   4  10   9       45.19       53.96      3.14 o 
   5  10   9      135.27      104.02      4.03 o 
   6  10   9      125.48      106.68      7.17 o 
   7  10   9      105.69      107.02      4.14 o 
   8  10   9     1162.64     1152.32     18.55 o 
   9  10   9      848.79      905.56     15.72 o 
   2  11   9      176.37      200.32      7.31 o 
   3  11   9        9.03       14.08      3.04 o 
   4  11   9      593.57      585.40     12.50 o 
   5  11   9      517.23      536.87      9.54 o 
   6  11   9      207.29      198.85      5.63 o 
   7  11   9      249.05      240.12      6.23 o 
   8  11   9       23.65       29.56      2.85 o 
  -6 -10  10      201.63      204.13      6.21 o 
  -5 -10  10      331.58      348.81      9.47 o 
  -4 -10  10      619.27      626.61     13.27 o 
  -3 -10  10      297.24      291.35      8.71 o 
  -2 -10  10        0.06        2.08      4.14 o 
  -1 -10  10      127.91      122.30      6.13 o 
  -7  -9  10       41.88       37.80      3.92 o 
  -6  -9  10       66.24       79.92      3.88 o 
  -5  -9  10        2.15        3.65      1.95 o 
  -4  -9  10     1151.58     1164.73     19.22 o 
  -3  -9  10     1621.62     1608.14     24.47 o 
  -2  -9  10      145.85      160.54      6.32 o 
  -1  -9  10        6.72        6.07      2.67 o 
   0  -9  10       40.56       29.09      3.65 o 
   1  -9  10      358.58      378.35     10.12 o 
  -8  -8  10      612.93      600.90     17.37 o 
  -7  -8  10      737.00      760.67     19.25 o 
  -6  -8  10      366.08      357.56      8.74 o 
  -5  -8  10       75.54       81.65      3.61 o 
  -4  -8  10       35.36       43.97      3.12 o 
  -3  -8  10      349.82      360.02      8.82 o 
  -2  -8  10      703.91      710.61     13.49 o 
  -1  -8  10      682.33      703.48     10.79 o 
   0  -8  10        0.94        4.03      1.88 o 
   1  -8  10      474.02      435.00      8.35 o 
   2  -8  10       79.55       92.62      4.17 o 
   3  -8  10      266.28      284.56      6.98 o 
  -8  -7  10       88.30       98.31      7.42 o 
  -7  -7  10      104.31       93.56      6.89 o 
  -6  -7  10     1410.76     1439.49     17.06 o 
  -5  -7  10      740.40      751.81     10.56 o 
  -4  -7  10      137.26      152.86      3.68 o 
  -3  -7  10       11.64       18.69      1.84 o 
  -2  -7  10      656.08      646.47     16.44 o 
  -1  -7  10      460.99      481.33      8.24 o 
   0  -7  10      830.74      786.85     11.44 o 
   1  -7  10      593.36      539.88      9.16 o 
   2  -7  10        3.33        0.30      1.85 o 
   3  -7  10      688.59      704.36     11.26 o 
   4  -7  10      486.64      529.03     11.02 o 
  -9  -6  10      579.33      693.50     19.48 o 
  -8  -6  10      156.68      165.51      8.93 o 
  -7  -6  10       91.87       98.47      6.92 o 
  -6  -6  10      570.90      511.87     40.68 o 
  -5  -6  10      143.42      150.83      3.24 o 
  -4  -6  10      523.11      484.68      6.00 o 
  -3  -6  10     1512.12     1577.21     14.06 o 
  -2  -6  10       10.35       12.41      1.66 o 
  -1  -6  10      749.20      713.90     11.33 o 
   0  -6  10     1602.83     1576.87     25.58 o 
   1  -6  10     1155.86     1123.58     14.60 o 
   2  -6  10       55.87       55.70      3.09 o 
   3  -6  10       49.17       44.75      3.66 o 
   4  -6  10       20.33       17.73      2.48 o 
   5  -6  10      934.54      968.85     14.18 o 
  -8  -5  10      673.78      679.11     13.51 o 
  -7  -5  10     1005.62     1040.30     17.71 o 
  -6  -5  10       24.90       26.03      2.86 o 
  -5  -5  10      178.24      187.89      3.53 o 
  -4  -5  10      323.38      350.35      4.84 o 
  -3  -5  10     2114.22     2021.21     20.01 o 
  -2  -5  10      261.59      269.38      4.08 o 
  -1  -5  10      172.83      162.35      3.80 o 
   0  -5  10        0.60       -0.48      1.50 o 
   1  -5  10     2086.70     2106.82     23.42 o 
   2  -5  10      989.26      948.78     12.84 o 
   3  -5  10      167.87      188.23      5.03 o 
   4  -5  10       69.85       53.31      3.05 o 
   5  -5  10       13.99       13.00      2.31 o 
   6  -5  10      651.28      697.45     11.47 o 
  -9  -4  10       30.59       31.17      3.54 o 
  -8  -4  10     1161.67     1096.55     18.97 o 
  -7  -4  10      845.27      860.55     15.57 o 
  -6  -4  10      322.06      310.33      8.08 o 
  -5  -4  10       21.52       23.79      2.72 o 
  -4  -4  10      155.64      161.01      3.56 o 
  -3  -4  10      837.44      857.88      9.74 o 
  -2  -4  10     3472.53     3349.90     26.39 o 
  -1  -4  10      562.11      589.92      6.45 o 
   0  -4  10       36.76       52.47      2.41 o 
   1  -4  10      230.62      195.38      4.70 o 
   2  -4  10      430.33      447.24      7.55 o 
   3  -4  10     1952.42     1793.94     20.67 o 
   4  -4  10     1078.66     1084.20     14.31 o 
   5  -4  10       14.01       10.65      2.16 o 
   6  -4  10       39.68       35.53      2.92 o 
   7  -4  10      340.63      324.23      9.68 o 
  -9  -3  10      168.07      195.82      8.92 o 
  -8  -3  10        4.99        0.94      2.11 o 
  -7  -3  10      292.10      290.97      8.18 o 
  -6  -3  10     1438.50     1413.97     22.24 o 
  -5  -3  10      431.95      434.18      9.60 o 
  -4  -3  10      248.83      255.05      4.30 o 
  -3  -3  10        2.57        0.14      1.70 o 
  -2  -3  10       93.26      118.68      3.04 o 
  -1  -3  10     1197.38     1074.30     11.51 o 
   0  -3  10     2089.59     2106.35     26.52 o 
   1  -3  10        2.14        5.47      1.60 o 
   2  -3  10       18.71       19.43      1.98 o 
   3  -3  10        1.72        2.25      1.62 o 
   4  -3  10      134.70      119.07      3.93 o 
   5  -3  10     1589.56     1554.45     18.79 o 
   6  -3  10      345.92      351.21      7.24 o 
   7  -3  10      113.20      112.04      4.66 o 
   8  -3  10       46.07       36.92      3.77 o 
  -9  -2  10      264.59      268.91      7.20 o 
  -8  -2  10      213.44      235.59      7.35 o 
  -7  -2  10        0.63        1.82      2.04 o 
  -6  -2  10      223.37      195.04      5.32 o 
  -5  -2  10      480.49      498.62      8.58 o 
  -4  -2  10      997.92      946.68     12.85 o 
  -3  -2  10      605.12      565.94      6.25 o 
  -2  -2  10       19.41       25.91      1.66 o 
  -1  -2  10      460.15      460.81      5.42 o 
   0  -2  10     1432.99     1422.62     15.67 o 
   1  -2  10     3257.21     3186.10     28.90 o 
   2  -2  10     3512.35     3467.87     35.20 o 
   3  -2  10       87.35       92.85      3.30 o 
   4  -2  10       59.62       69.61      3.14 o 
   5  -2  10      854.85      810.40     11.47 o 
   6  -2  10     1219.47     1141.85     15.01 o 
   7  -2  10      553.23      528.74     11.11 o 
   8  -2  10      232.12      193.20      6.83 o 
  -8  -1  10      611.66      588.75     10.77 o 
  -7  -1  10      503.89      535.06      9.76 o 
  -6  -1  10      189.53      182.17      5.27 o 
  -5  -1  10      188.08      157.66      4.66 o 
  -4  -1  10      715.98      761.84     11.66 o 
  -3  -1  10      691.34      667.22      9.87 o 
  -2  -1  10     3075.89     3184.31     25.36 o 
  -1  -1  10      358.91      328.73      4.30 o 
   0  -1  10     1269.68     1254.99     11.26 o 
   1  -1  10     1073.47     1003.69      9.41 o 
   2  -1  10     3161.65     3199.77     41.24 o 
   3  -1  10      144.96      147.31      4.01 o 
   4  -1  10        3.53        3.89      1.57 o 
   5  -1  10      113.38      109.95      4.80 o 
   6  -1  10     1946.91     1872.36     25.94 o 
   7  -1  10     1885.35     1752.49     25.17 o 
   8  -1  10      310.60      306.22      8.30 o 
   9  -1  10      166.53      172.17      6.62 o 
  -8   0  10      152.13      148.34      5.47 o 
  -7   0  10      649.80      619.35     10.90 o 
  -6   0  10     1606.97     1602.34     20.45 o 
  -5   0  10       38.90       33.48      2.67 o 
  -4   0  10      764.60      688.25     15.43 o 
  -3   0  10     1385.84     1433.21     17.57 o 
  -2   0  10     1620.64     1598.35     13.76 o 
  -1   0  10      566.48      589.89      7.38 o 
   0   0  10      810.01      709.10      7.17 o 
   1   0  10      147.88      150.89      3.28 o 
   2   0  10     3347.90     3313.61     29.76 o 
   3   0  10     1548.39     1458.74     14.86 o 
   4   0  10        3.91        5.71      2.10 o 
   5   0  10      162.56      161.48      5.14 o 
   6   0  10       69.72       72.15      3.85 o 
   7   0  10      240.26      253.56      7.03 o 
   8   0  10     1375.18     1352.81     20.88 o 
   9   0  10      701.16      684.98     14.96 o 
  -8   1  10       53.55       60.22      5.16 o 
  -7   1  10      582.47      610.43     11.00 o 
  -6   1  10      657.63      629.85     10.76 o 
  -5   1  10       20.55       14.13      2.29 o 
  -4   1  10      476.09      427.39      7.87 o 
  -3   1  10      218.27      247.82      5.62 o 
  -2   1  10      434.19      473.66      9.70 o 
  -1   1  10     1393.41     1274.08     12.82 o 
   0   1  10      250.65      331.28      5.66 o 
   1   1  10      479.88      382.78      5.27 o 
   2   1  10        1.58        5.01      1.87 o 
   3   1  10      875.90      811.37     10.78 o 
   4   1  10      659.93      638.89     26.83 o 
   5   1  10     2067.63     1959.34     27.55 o 
   6   1  10      628.95      634.10     11.45 o 
   7   1  10       13.79       12.57      2.31 o 
   8   1  10      267.63      248.97      7.12 o 
   9   1  10      795.32      859.97     15.39 o 
  10   1  10      636.61      628.55     13.00 o 
  -7   2  10      253.43      266.20      7.09 o 
  -6   2  10      147.66      153.63      5.20 o 
  -5   2  10     1017.99     1001.68     14.47 o 
  -4   2  10     1448.79     1467.54     18.68 o 
  -3   2  10      103.18       83.84      3.55 o 
  -2   2  10      546.73      596.75      9.35 o 
  -1   2  10       36.70       31.52      1.76 o 
   0   2  10     2594.36     2498.23     26.57 o 
   1   2  10     2626.88     2699.01     24.80 o 
   2   2  10     1283.94     1305.26     11.31 o 
   3   2  10       10.02        8.72      1.05 o 
   4   2  10       19.06       26.51      1.99 o 
   5   2  10      433.29      474.13      9.07 o 
   6   2  10     1540.87     1407.77     36.20 o 
   7   2  10     1067.57     1079.76     16.86 o 
   8   2  10       58.68       60.24      3.94 o 
   9   2  10      254.88      221.31      6.93 o 
  10   2  10      139.03      153.82      6.21 o 
  -6   3  10        5.38        3.66      2.29 o 
  -5   3  10      126.37      125.52      8.87 o 
  -4   3  10      755.04      723.70     11.44 o 
  -3   3  10      621.70      614.89      9.99 o 
  -2   3  10     1444.37     1416.43     17.73 o 
  -1   3  10      322.75      332.97      6.42 o 
   0   3  10      592.40      686.84      7.07 o 
   1   3  10      625.58      537.98      5.88 o 
   2   3  10     2217.77     2297.25     18.58 o 
   3   3  10     1710.17     1626.73     16.57 o 
   4   3  10      262.60      292.94      3.85 o 
   5   3  10      578.64      578.66     10.26 o 
   6   3  10      956.68     1023.05     15.74 o 
   7   3  10     1505.32     1318.48     19.42 o 
   8   3  10     1551.68     1542.51     22.38 o 
   9   3  10      349.17      326.11      8.30 o 
  10   3  10       44.69       32.53      3.50 o 
  -6   4  10      743.05      743.33     28.21 o 
  -5   4  10       63.91       64.05      3.77 o 
  -4   4  10        8.86       10.68      2.27 o 
  -3   4  10      433.06      413.02      8.03 o 
  -2   4  10     1100.39     1103.44     14.86 o 
  -1   4  10     1740.68     1683.80     17.18 o 
   0   4  10      758.77      773.70      9.34 o 
   1   4  10       66.09       81.92      2.27 o 
   2   4  10     1008.15      948.16      9.01 o 
   3   4  10     1755.40     1766.24     14.87 o 
   4   4  10      782.65      794.80      8.13 o 
   5   4  10      148.27      160.59      3.82 o 
   6   4  10       13.38       28.25      2.56 o 
   7   4  10     1553.56     1628.13     22.84 o 
   8   4  10     1125.44     1051.36     16.72 o 
   9   4  10       64.33       71.54      4.21 o 
  10   4  10      164.84      158.01      6.06 o 
  -5   5  10      727.16      744.93     13.54 o 
  -4   5  10      478.96      465.65      9.17 o 
  -3   5  10      209.70      191.31      5.54 o 
  -2   5  10      545.52      554.95      9.53 o 
  -1   5  10      372.06      377.86      6.13 o 
   0   5  10      340.35      342.62      5.59 o 
   1   5  10      275.93      273.75      4.06 o 
   2   5  10       14.83       15.20      1.27 o 
   3   5  10     2030.00     2039.81     20.63 o 
   4   5  10     2752.19     2787.88     24.86 o 
   5   5  10       75.38       63.10      2.09 o 
   6   5  10      585.25      604.11     10.71 o 
   7   5  10      555.63      590.41     10.92 o 
   8   5  10       40.24       59.18      4.12 o 
   9   5  10      679.41      704.05     12.96 o 
  10   5  10     1255.35     1339.32     29.96 o 
  -4   6  10      213.71      258.60      6.95 o 
  -3   6  10      247.08      259.92      6.68 o 
  -2   6  10      495.86      487.96      7.60 o 
  -1   6  10      163.58      158.37      4.10 o 
   0   6  10      404.91      407.39      6.41 o 
   1   6  10       84.02       77.55      2.81 o 
   2   6  10     1326.90     1365.97     12.39 o 
   3   6  10      364.55      336.34      4.64 o 
   4   6  10       93.50       96.86      2.50 o 
   5   6  10      467.69      504.01      6.61 o 
   6   6  10     1348.14     1249.99     12.61 o 
   7   6  10      881.81      893.38     14.42 o 
   8   6  10       26.07       46.34      5.01 o 
   9   6  10       88.85       87.89      6.99 o 
  10   6  10      545.17      593.51     17.66 o 
  -3   7  10      405.44      429.50      9.28 o 
  -2   7  10      609.67      597.09      8.88 o 
  -1   7  10       32.22       34.89      2.96 o 
   0   7  10      168.13      143.90      3.93 o 
   1   7  10      928.19      903.33     10.80 o 
   2   7  10     4446.54     4340.30     48.91 o 
   3   7  10     1213.35     1292.07     19.16 o 
   4   7  10      207.95      201.38      4.07 o 
   5   7  10      141.77      154.34      7.76 o 
   6   7  10      131.91      168.31      5.12 o 
   7   7  10      935.27      873.99     13.82 o 
   8   7  10     1166.02     1169.86     26.20 o 
   9   7  10       51.14       71.85      6.39 o 
  10   7  10      146.45      159.51      9.13 o 
  -2   8  10     1003.92     1024.98     15.38 o 
  -1   8  10      453.77      472.63      8.59 o 
   0   8  10      164.15      162.71      4.33 o 
   1   8  10      136.12      159.58      4.12 o 
   2   8  10      410.33      423.46      7.90 o 
   3   8  10      160.67      137.33      4.12 o 
   4   8  10     1978.94     2044.27     27.94 o 
   5   8  10       53.37       56.95      3.54 o 
   6   8  10      161.41      157.94      5.38 o 
   7   8  10      110.67      155.12      5.22 o 
   9   8  10      541.12      578.39     17.07 o 
  10   8  10      549.55      561.71     17.30 o 
  -1   9  10      125.54      113.04      5.78 o 
   0   9  10     1040.81     1092.16     22.59 o 
   1   9  10      370.65      382.53      9.57 o 
   2   9  10        1.75        0.93      2.52 o 
   3   9  10       33.66       50.83      3.83 o 
   4   9  10     1247.32     1128.62     14.78 o 
   5   9  10      393.07      435.47     19.69 o 
   6   9  10      680.86      676.24     12.50 o 
   7   9  10      273.50      307.21      7.85 o 
   8   9  10      528.23      613.37     11.75 o 
   1  10  10      322.60      323.51      9.18 o 
   2  10  10      540.16      540.50     11.93 o 
   3  10  10      109.40       93.21      4.95 o 
   4  10  10      256.14      271.54      6.26 o 
   5  10  10      771.08      746.18     11.45 o 
   6  10  10      373.93      364.38      7.41 o 
   7  10  10      229.62      213.76      5.73 o 
   8  10  10      102.47      130.97      5.48 o 
   4  11  10      396.68      393.78     10.08 o 
   5  11  10        5.07       10.15      3.02 o 
   6  11  10      317.66      304.20      8.13 o 
   7  11  10      523.85      549.94      9.86 o 
  -6  -9  11     1043.15     1058.02     14.38 o 
  -5  -9  11       31.58       43.96      3.90 o 
  -4  -9  11        4.39        7.24      3.00 o 
  -3  -9  11        9.70       10.17      3.07 o 
  -2  -9  11      945.76      949.44     17.22 o 
  -1  -9  11      724.88      700.92     14.39 o 
   0  -9  11      225.40      246.38      8.26 o 
  -7  -8  11        8.37        0.59      3.89 o 
  -6  -8  11      583.22      579.65     16.65 o 
  -5  -8  11      203.09      201.62      5.28 o 
  -4  -8  11      177.96      196.87      6.67 o 
  -3  -8  11      119.82      107.46      5.24 o 
  -2  -8  11       11.44       13.16      6.53 o 
  -1  -8  11       35.28       49.08      3.18 o 
   0  -8  11      771.44      791.53     12.81 o 
   1  -8  11     1405.24     1480.00     19.05 o 
   2  -8  11        4.19       17.24      3.20 o 
  -8  -7  11      789.72      839.86     21.65 o 
  -7  -7  11      164.43      171.01      8.87 o 
  -6  -7  11        6.25        6.82      3.66 o 
  -5  -7  11        3.20        3.71      2.50 o 
  -4  -7  11      808.54      827.01     11.37 o 
  -3  -7  11     1649.12     1739.68     20.30 o 
  -2  -7  11      830.15      809.85     11.63 o 
  -1  -7  11       14.86       18.19      2.28 o 
   0  -7  11      398.69      422.34      9.25 o 
   1  -7  11      551.69      550.43      9.54 o 
   2  -7  11      457.67      411.96      8.15 o 
   3  -7  11      432.82      460.43      8.95 o 
  -8  -6  11      420.05      471.51     15.29 o 
  -7  -6  11      863.69      878.95     21.45 o 
  -6  -6  11      484.19      492.55      8.50 o 
  -5  -6  11       32.87       34.67      1.99 o 
  -4  -6  11     1317.65     1337.59     12.58 o 
  -3  -6  11       87.54       83.85      3.08 o 
  -2  -6  11     1147.80     1172.05     13.14 o 
  -1  -6  11     1348.75     1346.09     36.16 o 
   0  -6  11        4.09        5.45      1.86 o 
   1  -6  11      469.45      459.76      8.33 o 
   2  -6  11     1631.31     1631.06     19.93 o 
   3  -6  11      468.13      426.81      8.26 o 
   4  -6  11      259.52      297.04      6.99 o 
  -8  -5  11       52.53       47.06      3.95 o 
  -7  -5  11      255.70      270.19      7.98 o 
  -6  -5  11      275.58      276.71      7.81 o 
  -5  -5  11      462.11      490.77     10.37 o 
  -4  -5  11      227.15      230.02      3.98 o 
  -3  -5  11       14.50       11.25      1.41 o 
  -2  -5  11     1762.54     1743.23     17.61 o 
  -1  -5  11      685.13      684.36      8.85 o 
   0  -5  11      166.40      169.30      5.38 o 
   1  -5  11      706.30      686.94     10.33 o 
   2  -5  11      141.99      126.64      4.24 o 
   3  -5  11      915.13      969.93     13.54 o 
   4  -5  11      518.07      482.49      8.82 o 
   5  -5  11      120.67      125.15      4.73 o 
  -8  -4  11      491.25      508.38     11.75 o 
  -7  -4  11        6.04       11.49      2.81 o 
  -6  -4  11     1041.83     1036.80     17.83 o 
  -5  -4  11     1433.83     1441.51     22.57 o 
  -4  -4  11      262.86      277.74      4.85 o 
  -3  -4  11      188.71      176.37      3.87 o 
  -2  -4  11        0.89        1.26      1.12 o 
  -1  -4  11      612.64      626.10      8.15 o 
   0  -4  11     1017.75     1001.23     11.49 o 
   1  -4  11     1333.32     1278.36     15.71 o 
   2  -4  11      211.70      229.88      5.43 o 
   3  -4  11       78.39       63.67      3.35 o 
   4  -4  11      267.86      250.91      7.19 o 
   5  -4  11      185.44      186.26      5.36 o 
   6  -4  11      956.19      909.96     13.55 o 
  -8  -3  11      288.25      273.91      7.01 o 
  -7  -3  11      140.91      154.55      5.20 o 
  -6  -3  11        9.99       10.41      2.24 o 
  -5  -3  11      200.75      204.72     12.31 o 
  -4  -3  11     1360.02     1318.78     30.24 o 
  -3  -3  11      475.04      495.37      6.69 o 
  -2  -3  11      637.89      632.60      7.94 o 
  -1  -3  11      361.87      344.98      5.46 o 
   0  -3  11       42.85       37.15      2.11 o 
   1  -3  11      255.46      266.77      6.31 o 
   2  -3  11     2056.27     1945.05     21.84 o 
   3  -3  11      572.96      579.23      9.17 o 
   4  -3  11      152.39      165.44      5.69 o 
   5  -3  11       67.93       59.14      3.31 o 
   6  -3  11      563.66      598.14     10.10 o 
   7  -3  11     1194.31     1160.83     16.09 o 
  -8  -2  11      405.69      440.79      9.16 o 
  -7  -2  11      851.00      843.28     13.17 o 
  -6  -2  11      716.77      725.52     11.53 o 
  -5  -2  11      107.76      110.57      4.18 o 
  -4  -2  11      125.82      116.46      4.20 o 
  -3  -2  11      727.21      743.78     11.66 o 
  -2  -2  11     3274.45     3289.84     29.58 o 
  -1  -2  11     1215.03     1203.14     13.96 o 
   0  -2  11      267.46      262.98      4.67 o 
   1  -2  11      295.91      278.19      7.24 o 
   2  -2  11     3032.83     3071.63     31.91 o 
   3  -2  11     1684.62     1572.81     18.42 o 
   4  -2  11     1352.08     1377.70     21.99 o 
   5  -2  11      466.91      392.84      7.48 o 
   6  -2  11      501.24      431.72      8.12 o 
   7  -2  11      706.09      722.68     13.78 o 
   8  -2  11      138.54      118.67      5.63 o 
  -8  -1  11       46.81       36.98      4.40 o 
  -7  -1  11      231.76      224.78      6.27 o 
  -6  -1  11     2271.10     2175.25     26.20 o 
  -5  -1  11     1066.36     1094.97     15.12 o 
  -4  -1  11       95.33      102.07      3.91 o 
  -3  -1  11      195.99      190.72      4.94 o 
  -2  -1  11      469.57      482.77      5.83 o 
  -1  -1  11      823.56      801.43     14.92 o 
   0  -1  11     1632.67     1645.65     14.37 o 
   1  -1  11       30.51       31.98      2.53 o 
   2  -1  11     1653.37     1477.39     27.67 o 
   3  -1  11     1326.83     1373.46     33.89 o 
   4  -1  11      911.44      827.77     11.45 o 
   5  -1  11      277.65      300.73      6.27 o 
   6  -1  11      584.61      536.12     10.88 o 
   7  -1  11       13.50       17.93      2.78 o 
   8  -1  11      693.48      666.40     13.25 o 
  -7   0  11        8.12        3.67      2.37 o 
  -6   0  11      103.44      105.05      4.43 o 
  -5   0  11      241.77      220.75      5.85 o 
  -4   0  11      633.59      685.06     10.76 o 
  -3   0  11      595.59      585.58      9.43 o 
  -2   0  11      162.25      154.67      4.36 o 
  -1   0  11      302.08      333.08      4.98 o 
   0   0  11     1564.14     1543.91     18.03 o 
   1   0  11      381.31      369.27      4.75 o 
   2   0  11     1082.70     1007.30     11.18 o 
   3   0  11     1138.86     1158.95     14.14 o 
   4   0  11     2020.71     2017.12     27.75 o 
   5   0  11      558.38      498.95      9.89 o 
   6   0  11      493.83      504.36     10.29 o 
   7   0  11      615.23      556.07     21.19 o 
   8   0  11        1.61        1.05      2.33 o 
   9   0  11      136.60      126.47      5.87 o 
  -7   1  11      937.47      933.93     14.71 o 
  -6   1  11       86.09       90.36      4.32 o 
  -5   1  11      410.77      398.30      8.09 o 
  -4   1  11      661.61      605.51     10.06 o 
  -3   1  11     1067.84     1104.36     18.32 o 
  -2   1  11      681.99      660.10     10.08 o 
  -1   1  11      211.52      252.57      4.31 o 
   0   1  11      470.93      500.81      6.51 o 
   1   1  11     1349.10     1381.09     15.56 o 
   2   1  11     2915.00     2822.65     30.00 o 
   3   1  11     1206.49     1183.17     14.68 o 
   4   1  11      214.97      190.40      5.58 o 
   5   1  11        5.91        5.47      1.99 o 
   6   1  11     1018.13      915.36     15.05 o 
   7   1  11     1948.63     1944.64     27.15 o 
   8   1  11      160.50      156.92      5.93 o 
   9   1  11       28.67       22.73      3.20 o 
  -6   2  11      303.33      294.29      8.63 o 
  -5   2  11       33.19       34.96      3.39 o 
  -4   2  11        6.01        4.77      2.02 o 
  -3   2  11      966.14      879.98     12.76 o 
  -2   2  11     2309.19     2320.38     44.81 o 
  -1   2  11      376.46      365.30      6.90 o 
   0   2  11       16.31       11.78      1.40 o 
   1   2  11       13.74        7.22      2.57 o 
   2   2  11      221.10      206.95      3.86 o 
   3   2  11     4157.65     4136.92     42.41 o 
   4   2  11     1153.24     1110.25     14.13 o 
   5   2  11        0.57        1.03      1.67 o 
   6   2  11       40.90       40.70      3.10 o 
   7   2  11      201.91      181.35      7.66 o 
   8   2  11      609.36      619.07     13.41 o 
   9   2  11     1045.40     1095.37     18.23 o 
  10   2  11       53.03       46.61      4.06 o 
  -6   3  11      516.43      498.23     10.02 o 
  -5   3  11      785.12      792.96     12.88 o 
  -4   3  11      174.39      160.66      5.78 o 
  -3   3  11        0.06        0.78      1.81 o 
  -2   3  11      347.67      318.48      6.77 o 
  -1   3  11     1082.24     1093.25     14.53 o 
   0   3  11     2082.61     2092.69     20.71 o 
   1   3  11      290.96      287.51      6.59 o 
   2   3  11       72.15       60.77      2.02 o 
   3   3  11      460.19      474.32      6.42 o 
   4   3  11     2692.98     2563.68     32.71 o 
   5   3  11     1866.84     1840.71     42.99 o 
   6   3  11      209.29      165.09      5.45 o 
   7   3  11       22.75       22.45      3.87 o 
   8   3  11      340.97      308.75      8.39 o 
   9   3  11      612.19      602.51     12.12 o 
  10   3  11      789.26      830.15     15.41 o 
  -5   4  11     1114.55     1086.41     16.26 o 
  -4   4  11      779.39      776.56     12.54 o 
  -3   4  11       39.34       47.24      3.17 o 
  -2   4  11      184.25      198.42      5.47 o 
  -1   4  11      291.80      285.54      6.32 o 
   0   4  11     1706.45     1737.83     17.48 o 
   1   4  11     2178.28     2204.71     18.37 o 
   2   4  11      838.56      779.45      9.51 o 
   3   4  11       46.71       38.56      1.70 o 
   4   4  11      666.17      655.68      6.93 o 
   5   4  11      436.72      470.56      9.19 o 
   6   4  11      827.48      867.56     24.78 o 
   7   4  11      491.47      465.36      9.68 o 
   8   4  11       23.05       22.03      2.89 o 
   9   4  11      433.10      383.37     10.22 o 
  10   4  11      856.27      842.49     15.39 o 
  -4   5  11      199.40      197.93      6.13 o 
  -3   5  11      489.25      486.57      9.36 o 
  -2   5  11      510.28      518.01      9.36 o 
  -1   5  11        0.77        0.50      1.40 o 
   0   5  11      326.32      311.34      5.48 o 
   1   5  11      292.13      337.16      8.67 o 
   2   5  11      786.64      783.60      8.12 o 
   3   5  11     1373.14     1328.08     12.08 o 
   4   5  11      305.99      327.35      4.54 o 
   5   5  11      501.62      472.06      7.80 o 
   6   5  11     1161.73     1170.20     17.59 o 
   7   5  11      577.05      649.97     11.87 o 
   8   5  11      851.40      810.34     14.15 o 
   9   5  11       74.90       58.95      3.97 o 
  10   5  11       34.67       30.78      5.04 o 
  -4   6  11      209.31      238.41      6.89 o 
  -3   6  11      514.10      520.12     10.06 o 
  -2   6  11      423.61      407.42      8.38 o 
  -1   6  11     1275.97     1237.01     14.14 o 
   0   6  11      643.42      674.91     10.59 o 
   1   6  11        8.75        8.56      1.61 o 
   2   6  11      971.74     1048.73     10.26 o 
   3   6  11      914.27      946.65      9.45 o 
   4   6  11      510.68      487.49      5.96 o 
   5   6  11      101.27       89.43      5.36 o 
   6   6  11       85.76       72.87      3.97 o 
   7   6  11      395.18      403.52      8.84 o 
   8   6  11     2652.18     2728.23     50.56 o 
   9   6  11      454.18      478.30     15.16 o 
  10   6  11        0.97        7.58      4.25 o 
  -3   7  11       26.18       22.59      2.99 o 
  -2   7  11      300.01      324.00      7.62 o 
  -1   7  11     1270.72     1248.69     14.55 o 
   0   7  11      221.96      215.00      4.87 o 
   1   7  11        5.65        4.56      1.55 o 
   2   7  11      204.66      244.40      4.94 o 
   3   7  11      113.34      143.24      3.82 o 
   4   7  11     2065.77     2083.68     17.88 o 
   5   7  11     1258.94     1265.23     13.44 o 
   6   7  11       22.92       14.26      2.26 o 
   7   7  11        2.03        4.55      3.26 o 
   8   7  11      139.21      138.19      8.11 o 
   9   7  11      387.35      421.64     14.37 o 
  10   7  11      595.83      674.98     19.54 o 
  -1   8  11       83.48       91.07      3.71 o 
   0   8  11      954.50      994.19     12.37 o 
   1   8  11      841.73      821.15     12.00 o 
   2   8  11      701.90      684.54     21.60 o 
   3   8  11        0.48        4.54      2.35 o 
   4   8  11       63.31       74.27      4.15 o 
   5   8  11      878.37      882.35     14.66 o 
   6   8  11     1787.55     1868.49     28.60 o 
   7   8  11      680.26      623.77     16.97 o 
   8   8  11       27.50       35.26      4.91 o 
   9   8  11       71.03       72.50      6.53 o 
   0   9  11      165.51      177.33      6.94 o 
   1   9  11      460.01      513.98     11.60 o 
   2   9  11      750.44      744.31     14.20 o 
   3   9  11      460.11      424.67      9.88 o 
   4   9  11       51.73       74.22      3.50 o 
   5   9  11      224.96      251.24      7.21 o 
   6   9  11     1108.09     1158.49     18.40 o 
   7   9  11      515.84      541.88     22.69 o 
   8   9  11      586.16      604.09     17.57 o 
   9   9  11      213.19      234.49     10.94 o 
   2  10  11       62.47       83.40      5.34 o 
   3  10  11      291.74      278.99      8.26 o 
   4  10  11      730.61      666.14     17.19 o 
   5  10  11      254.95      277.23      6.47 o 
   6  10  11      146.33      152.94      5.71 o 
   7  10  11      229.18      246.46      7.37 o 
  -4  -9  12      202.58      215.22      7.49 o 
  -3  -9  12      289.12      335.25     16.76 o 
  -2  -9  12      197.24      217.00      7.82 o 
  -5  -8  12       53.07       61.89      4.30 o 
  -4  -8  12      188.61      203.23      6.97 o 
  -3  -8  12      858.70      862.30     15.78 o 
  -2  -8  12      730.99      773.97     14.88 o 
  -1  -8  12      194.11      191.16      7.10 o 
   0  -8  12        5.34        7.34      2.32 o 
   1  -8  12        9.18        2.30      2.30 o 
  -7  -7  12      899.83      896.55     22.01 o 
  -6  -7  12     1103.78     1170.45     25.57 o 
  -5  -7  12      115.87      136.15      6.67 o 
  -4  -7  12        0.13       -1.71      2.70 o 
  -3  -7  12      236.03      247.80      5.97 o 
  -2  -7  12      423.00      412.07      7.84 o 
  -1  -7  12     1084.25     1075.92     14.68 o 
   0  -7  12      557.93      589.65     10.00 o 
   1  -7  12       14.29        9.85      2.37 o 
   2  -7  12      258.03      215.94      6.11 o 
  -7  -6  12       18.05       21.82      5.04 o 
  -6  -6  12       96.47       88.98      4.60 o 
  -5  -6  12      849.52      866.26     12.29 o 
  -4  -6  12     1318.02     1398.98     18.88 o 
  -3  -6  12        0.52        0.26      1.58 o 
  -2  -6  12      250.57      270.50      6.02 o 
  -1  -6  12      248.61      266.44      6.05 o 
   0  -6  12      486.97      501.06      8.80 o 
   1  -6  12     1076.87     1092.60     14.88 o 
   2  -6  12      548.73      506.30      9.23 o 
   3  -6  12      315.19      287.72      8.18 o 
   4  -6  12      651.97      661.39     11.27 o 
  -7  -5  12      305.59      313.56      8.88 o 
  -6  -5  12       30.48       35.62      4.76 o 
  -5  -5  12      676.77      675.79     10.43 o 
  -4  -5  12      879.17      896.34      9.39 o 
  -3  -5  12      359.34      373.94      6.17 o 
  -2  -5  12      470.07      500.71      7.35 o 
  -1  -5  12       13.10       13.90      1.87 o 
   0  -5  12     1226.25     1212.92     15.51 o 
   1  -5  12      833.08      834.19     12.08 o 
   2  -5  12      668.57      666.34     10.60 o 
   3  -5  12      108.57       95.64      4.15 o 
   4  -5  12        0.30        2.92      2.04 o 
   5  -5  12      162.92      163.26      5.45 o 
  -7  -4  12      597.36      620.36     10.90 o 
  -6  -4  12      778.07      813.29     15.49 o 
  -5  -4  12        4.06        0.01      2.85 o 
  -4  -4  12      216.68      212.38     11.11 o 
  -3  -4  12      435.95      446.21      6.66 o 
  -2  -4  12      728.52      713.40      9.05 o 
  -1  -4  12      172.87      190.78      4.29 o 
   0  -4  12       19.25       16.54      1.85 o 
   1  -4  12       68.90       54.17      3.00 o 
   2  -4  12     1430.97     1462.59     18.00 o 
   3  -4  12     1437.66     1401.79     19.84 o 
   4  -4  12      369.38      396.65      7.92 o 
   5  -4  12       23.74       22.39      5.46 o 
   6  -4  12        3.44        0.51      2.15 o 
  -7  -3  12      454.61      439.70      8.96 o 
  -6  -3  12      987.46     1021.12     14.82 o 
  -5  -3  12      418.16      427.92      8.21 o 
  -4  -3  12      242.35      245.17      7.00 o 
  -3  -3  12       91.52       77.18      2.53 o 
  -2  -3  12     1263.83     1279.16     15.21 o 
  -1  -3  12     2079.12     2003.56     19.69 o 
   0  -3  12      828.87      881.89     10.51 o 
   1  -3  12      190.86      151.85      3.87 o 
   2  -3  12       18.22       27.96      2.46 o 
   3  -3  12      829.54      856.15     12.19 o 
   4  -3  12     2420.08     2360.02     30.64 o 
   5  -3  12      211.27      249.11      6.17 o 
   6  -3  12        0.35       -0.27      2.11 o 
   7  -3  12        5.44        2.87      2.23 o 
  -7  -2  12        2.04        0.86      2.17 o 
  -6  -2  12      546.11      495.60      9.38 o 
  -5  -2  12      758.02      775.85     12.05 o 
  -4  -2  12      476.90      452.08      8.30 o 
  -3  -2  12       49.49       49.98      2.98 o 
  -2  -2  12       83.60       75.56      2.80 o 
  -1  -2  12     1016.69     1014.10     11.35 o 
   0  -2  12     2840.09     2833.78     26.40 o 
   1  -2  12      960.55     1057.77     12.02 o 
   2  -2  12      207.50      159.77      4.48 o 
   3  -2  12       25.61       38.25      2.85 o 
   4  -2  12      595.59      604.44      9.71 o 
   5  -2  12      774.33      704.20     10.98 o 
   6  -2  12      808.13      792.05     12.07 o 
   7  -2  12      178.90      157.68      6.27 o 
  -7  -1  12       82.06       96.43      4.62 o 
  -6  -1  12        0.48        0.32      2.56 o 
  -5  -1  12       72.54       65.70      3.69 o 
  -4  -1  12     1421.18     1431.91     18.45 o 
  -3  -1  12     1970.76     1941.48     36.18 o 
  -2  -1  12      660.08      633.60     24.54 o 
  -1  -1  12      241.10      213.39      3.69 o 
   0  -1  12      176.68      188.51      4.02 o 
   1  -1  12      213.51      183.63      4.04 o 
   2  -1  12     3069.80     3127.18     29.04 o 
   3  -1  12      910.48      812.44     11.33 o 
   4  -1  12       77.44       59.71      3.14 o 
   5  -1  12      834.78      860.82     12.31 o 
   6  -1  12      911.04      826.82     14.74 o 
   7  -1  12      683.11      664.07     13.16 o 
   8  -1  12      360.59      378.47      9.83 o 
  -7   0  12      428.06      456.02      9.71 o 
  -6   0  12      217.80      237.66      6.53 o 
  -5   0  12       12.79        9.81      2.32 o 
  -4   0  12      750.79      737.11     11.58 o 
  -3   0  12      637.38      637.38     10.24 o 
  -2   0  12     1076.55     1104.35     14.69 o 
  -1   0  12     1147.24     1142.66     12.10 o 
   0   0  12       29.42       39.40      2.38 o 
   1   0  12     1020.33     1008.84     11.28 o 
   2   0  12     1501.33     1405.41     14.74 o 
   3   0  12      456.39      466.55      8.82 o 
   4   0  12     1132.07     1041.36     16.35 o 
   5   0  12       36.23       43.92      3.24 o 
   6   0  12      436.69      454.19     10.97 o 
   7   0  12      950.90      925.45     15.99 o 
   8   0  12     1137.70     1072.75     18.26 o 
  -6   1  12      232.13      219.06      6.44 o 
  -5   1  12     1479.93     1450.70     19.41 o 
  -4   1  12      114.78      121.86      4.59 o 
  -3   1  12      212.97      206.49      5.54 o 
  -2   1  12      622.28      620.05      9.94 o 
  -1   1  12      588.01      563.19     12.55 o 
   0   1  12      538.50      568.10     10.11 o 
   1   1  12      797.55      767.45      8.97 o 
   2   1  12       11.23       17.08      1.94 o 
   3   1  12      596.26      537.69      8.62 o 
   4   1  12     2518.34     2493.59     32.45 o 
   5   1  12      360.99      361.63      8.33 o 
   6   1  12        3.22        6.10      2.29 o 
   7   1  12      124.93      111.67      5.13 o 
   8   1  12      473.09      455.71     10.37 o 
   9   1  12      882.01      826.74     15.55 o 
  -6   2  12      224.01      220.49      6.60 o 
  -5   2  12      882.81      852.71     13.53 o 
  -4   2  12      307.81      314.45      7.24 o 
  -3   2  12      264.63      254.62      6.28 o 
  -2   2  12      145.46      160.85      4.89 o 
  -1   2  12     1534.46     1542.49     25.51 o 
   0   2  12     2079.07     2054.96     35.09 o 
   1   2  12      931.96     1027.65     11.25 o 
   2   2  12      997.73      904.35     12.01 o 
   3   2  12       20.30       18.74      2.02 o 
   4   2  12      971.09      953.31     13.49 o 
   5   2  12     1419.44     1349.73     19.91 o 
   6   2  12     1360.03     1318.25     19.88 o 
   7   2  12      577.63      590.83     11.73 o 
   8   2  12        2.36        3.38      3.97 o 
   9   2  12      130.50      131.19      5.77 o 
  -5   3  12      273.41      275.65      7.22 o 
  -4   3  12     1151.90     1124.19     16.23 o 
  -3   3  12      396.76      390.32      8.06 o 
  -2   3  12     1037.29     1020.71     14.43 o 
  -1   3  12       84.79      110.26      4.16 o 
   0   3  12      353.79      354.79      6.97 o 
   1   3  12     1412.62     1344.65     16.13 o 
   2   3  12     1203.91     1303.01     13.57 o 
   3   3  12      347.33      316.46      6.19 o 
   4   3  12      113.96      121.23      4.01 o 
   5   3  12      601.29      576.09     10.84 o 
   6   3  12     1315.26     1202.61     18.45 o 
   7   3  12     1333.49     1247.32     19.36 o 
   8   3  12      854.10      884.23     15.56 o 
   9   3  12        1.84        7.71      5.90 o 
  -5   4  12       12.74       13.41      2.81 o 
  -4   4  12      139.75      140.76      5.29 o 
  -3   4  12      890.28      874.53     13.50 o 
  -2   4  12     1944.22     1961.64     24.06 o 
  -1   4  12      567.03      557.00      9.58 o 
   0   4  12       23.42       35.80      2.69 o 
   1   4  12      247.17      267.20      4.91 o 
   2   4  12     1225.37     1179.08     12.33 o 
   3   4  12     1298.62     1388.91     12.53 o 
   4   4  12     2021.73     2053.39     23.21 o 
   5   4  12       29.63       36.66      3.03 o 
   6   4  12      547.49      601.33     11.36 o 
   7   4  12      529.97      522.55     10.70 o 
   8   4  12      835.77      787.12     18.16 o 
   9   4  12      606.35      697.32     13.55 o 
  -4   5  12       16.07       13.63      2.86 o 
  -3   5  12       24.72       24.38      2.92 o 
  -2   5  12      135.43      124.74      4.75 o 
  -1   5  12      298.86      320.23      7.11 o 
   0   5  12      895.25      861.46     10.65 o 
   1   5  12        4.71        1.74      2.36 o 
   2   5  12      487.92      543.73      6.47 o 
   3   5  12      304.95      278.35      4.77 o 
   4   5  12      880.83      917.98     10.60 o 
   5   5  12      692.16      698.82     10.36 o 
   6   5  12     1189.68     1221.58     18.52 o 
   7   5  12      101.56      129.33      5.31 o 
   8   5  12      992.07     1083.74     21.11 o 
   9   5  12      132.20      106.64      8.96 o 
  -3   6  12      313.23      319.74      7.92 o 
  -2   6  12       28.90       22.23      2.87 o 
  -1   6  12       42.19       41.48      3.17 o 
   0   6  12      648.72      675.50      9.29 o 
   1   6  12      691.62      718.62      9.44 o 
   2   6  12     1261.51     1282.77     13.99 o 
   3   6  12      430.46      398.91      5.43 o 
   4   6  12      729.17      698.39      8.59 o 
   5   6  12     1211.13     1209.67     15.35 o 
   6   6  12     1002.70     1076.44     16.83 o 
   7   6  12      213.13      259.68      7.43 o 
   8   6  12      312.54      331.11     12.16 o 
   9   6  12       49.83       86.15      7.18 o 
  -2   7  12      297.71      284.64      7.38 o 
  -1   7  12      134.09      128.91      4.21 o 
   0   7  12      471.17      446.01      7.39 o 
   1   7  12     1534.48     1533.99     16.62 o 
   2   7  12      903.18      952.81     13.37 o 
   3   7  12      700.87      720.99      8.60 o 
   4   7  12       59.89       44.54      2.09 o 
   5   7  12      113.47      117.03      3.78 o 
   6   7  12     1349.49     1358.86     28.54 o 
   7   7  12      746.81      746.46     19.25 o 
   8   7  12      327.08      360.41     12.92 o 
   9   7  12       11.30        7.28      3.92 o 
   0   8  12       97.62       90.79      3.70 o 
   1   8  12       41.56       32.52      2.47 o 
   2   8  12      358.89      326.23      8.51 o 
   3   8  12     1102.15     1180.16     18.80 o 
   4   8  12      766.26      796.76     12.50 o 
   5   8  12       16.66       14.47      2.30 o 
   6   8  12        0.07       -2.77      2.83 o 
   7   8  12       93.19       92.44      6.85 o 
   8   8  12      935.93      992.65     24.22 o 
   9   8  12      708.47      770.19     21.09 o 
   1   9  12       29.31       20.19      3.37 o 
   2   9  12       18.07       19.66      3.15 o 
   3   9  12      217.69      195.75      6.73 o 
   4   9  12     1191.94     1242.78     19.87 o 
   5   9  12      684.86      742.64     11.04 o 
   6   9  12      312.52      295.21      6.47 o 
   7   9  12       38.34       49.34      5.50 o 
   8   9  12      357.15      392.91     13.97 o 
   4  10  12       23.43       18.12      3.14 o 
   5  10  12       86.45       89.31      4.92 o 
   6  10  12      870.74      925.98     15.22 o 
  -4  -8  13       27.47       29.41      3.69 o 
  -3  -8  13      201.77      200.75      7.28 o 
  -2  -8  13        5.65        1.09      2.99 o 
  -1  -8  13      634.11      699.37     14.43 o 
  -4  -7  13      865.27      935.02     19.76 o 
  -3  -7  13      646.34      710.44     11.09 o 
  -2  -7  13      100.81      102.20      4.32 o 
  -1  -7  13        0.11        0.50      2.61 o 
   0  -7  13      262.01      291.90      6.95 o 
   1  -7  13      967.92      935.76     16.72 o 
  -6  -6  13       98.63      126.06      7.81 o 
  -5  -6  13       24.94       17.34      3.10 o 
  -4  -6  13       42.73       45.45      2.67 o 
  -3  -6  13      906.47      904.40     18.05 o 
  -2  -6  13     1334.64     1376.55     17.50 o 
  -1  -6  13       68.61       62.14      3.42 o 
   0  -6  13       83.23       73.32      3.83 o 
   1  -6  13      430.40      459.72      8.77 o 
   2  -6  13      317.39      326.98      7.48 o 
   3  -6  13      652.54      648.77     11.21 o 
  -6  -5  13      680.52      709.12     11.40 o 
  -5  -5  13      402.48      408.21      7.91 o 
  -4  -5  13        0.53       -2.89      2.17 o 
  -3  -5  13      297.04      303.39      5.68 o 
  -2  -5  13     1070.31     1042.34     12.32 o 
  -1  -5  13      832.92      857.70     10.87 o 
   0  -5  13      570.88      599.31      9.82 o 
   1  -5  13      104.02      108.41      4.25 o 
   2  -5  13       92.73       91.23      4.08 o 
   3  -5  13      500.54      515.02      9.51 o 
   4  -5  13      704.92      599.49     10.63 o 
  -7  -4  13      183.85      184.88      5.97 o 
  -6  -4  13       87.93       86.22      4.31 o 
  -5  -4  13      574.44      583.64     10.17 o 
  -4  -4  13      452.44      461.30      8.54 o 
  -3  -4  13      244.63      242.93      4.91 o 
  -2  -4  13      297.45      260.46      5.15 o 
  -1  -4  13      530.17      551.05      7.96 o 
   0  -4  13      595.03      590.89      8.72 o 
   1  -4  13      319.96      344.91      7.76 o 
   2  -4  13      101.39      114.73      4.29 o 
   3  -4  13        4.72        9.22      2.26 o 
   4  -4  13      991.31     1008.64     14.49 o 
   5  -4  13      679.86      618.76     10.84 o 
  -7  -3  13      285.70      321.50      7.82 o 
  -6  -3  13        1.93        1.86      2.22 o 
  -5  -3  13      662.93      653.83     10.97 o 
  -4  -3  13      890.74      892.41     13.39 o 
  -3  -3  13     1019.25     1041.86     27.78 o 
  -2  -3  13      906.30      920.22     10.91 o 
  -1  -3  13      265.97      286.90      5.35 o 
   0  -3  13      538.27      522.84      7.64 o 
   1  -3  13      758.67      730.87      9.62 o 
   2  -3  13      661.06      668.76     10.37 o 
   3  -3  13      843.60      780.96     11.71 o 
   4  -3  13        7.56        8.92      2.19 o 
   5  -3  13      355.65      399.10      8.58 o 
   6  -3  13     1167.29     1151.70     16.22 o 
  -7  -2  13      386.24      376.12      8.63 o 
  -6  -2  13      376.51      413.80      8.75 o 
  -5  -2  13      142.79      158.25      5.31 o 
  -4  -2  13      718.75      702.79     11.30 o 
  -3  -2  13     1846.84     1863.31     35.72 o 
  -2  -2  13      716.56      771.13      9.45 o 
  -1  -2  13      668.17      645.82      8.47 o 
   0  -2  13       28.66       14.03      1.82 o 
   1  -2  13      641.71      668.38      8.91 o 
   2  -2  13     1943.38     1841.27     21.27 o 
   3  -2  13     3098.86     3006.64     44.72 o 
   4  -2  13      290.43      285.67      7.28 o 
   5  -2  13       19.37       16.61      2.39 o 
   6  -2  13      259.36      246.31      6.45 o 
   7  -2  13      186.33      195.81      8.27 o 
  -6  -1  13      583.67      570.91     10.65 o 
  -5  -1  13      701.36      725.56     11.95 o 
  -4  -1  13       17.15       11.03      2.30 o 
  -3  -1  13       82.63       88.50      3.97 o 
  -2  -1  13      374.67      341.53     13.81 o 
  -1  -1  13     2176.53     2216.82     28.63 o 
   0  -1  13      183.04      170.87      3.99 o 
   1  -1  13       33.88       25.73      2.03 o 
   2  -1  13      175.73      173.75      4.24 o 
   3  -1  13      328.40      329.76      6.67 o 
   4  -1  13      589.49      601.26     12.23 o 
   5  -1  13     1489.66     1447.72     28.48 o 
   6  -1  13       29.08       24.98      3.27 o 
   7  -1  13       89.64       76.60      4.89 o 
  -6   0  13      285.67      318.39      7.80 o 
  -5   0  13      972.94      964.83     14.62 o 
  -4   0  13      217.86      239.88      6.31 o 
  -3   0  13       31.03       30.42      3.43 o 
  -2   0  13       18.71       15.67      2.27 o 
  -1   0  13      382.11      378.06     10.47 o 
   0   0  13     1114.39     1079.28     15.12 o 
   1   0  13     1617.79     1635.73     16.75 o 
   2   0  13      733.12      746.76      9.47 o 
   3   0  13      140.16      127.87      4.30 o 
   4   0  13      515.47      526.80     10.59 o 
   5   0  13      740.98      677.79     18.62 o 
   6   0  13     1048.82     1040.66     17.40 o 
   7   0  13      603.10      536.09     11.64 o 
   8   0  13       25.18       21.82      3.36 o 
  -6   1  13       66.57       55.14      5.80 o 
  -5   1  13       11.57       12.97      2.86 o 
  -4   1  13      334.98      299.56      7.12 o 
  -3   1  13     1900.79     1968.04     24.05 o 
  -2   1  13      340.53      345.88      7.18 o 
  -1   1  13       29.98       35.55      3.47 o 
   0   1  13      429.00      420.71      8.72 o 
   1   1  13     1461.63     1435.46     17.41 o 
   2   1  13      644.91      649.55      9.91 o 
   3   1  13      454.16      454.15      8.03 o 
   4   1  13      134.08      150.48      5.37 o 
   5   1  13      392.13      379.92      8.80 o 
   6   1  13     1313.13     1249.82     30.40 o 
   7   1  13      438.66      429.75     10.08 o 
   8   1  13      118.77       84.78      8.55 o 
  -5   2  13       64.40       69.65      4.14 o 
  -4   2  13      192.11      190.87      5.96 o 
  -3   2  13     1325.03     1288.52     17.58 o 
  -2   2  13      314.38      322.22      7.10 o 
  -1   2  13     1513.15     1448.62     18.54 o 
   0   2  13      112.48      134.19      5.73 o 
   1   2  13      586.22      601.08     14.86 o 
   2   2  13     1073.89     1021.60     13.48 o 
   3   2  13     1822.62     1772.36     20.83 o 
   4   2  13     1077.53      968.45     13.36 o 
   5   2  13      424.94      440.11     11.22 o 
   6   2  13      164.00      166.22      7.46 o 
   7   2  13      643.64      678.84     13.14 o 
   8   2  13      887.46      960.93     16.92 o 
  -5   3  13      517.44      532.82     13.89 o 
  -4   3  13      261.96      294.44      7.46 o 
  -3   3  13      266.35      275.85      6.92 o 
  -2   3  13      609.18      563.09      9.98 o 
  -1   3  13     1702.25     1758.61     28.48 o 
   0   3  13      576.90      534.58     14.31 o 
   1   3  13        0.50        2.15      1.26 o 
   2   3  13        0.79       -0.68      1.50 o 
   3   3  13     1162.31     1142.79     14.74 o 
   4   3  13     2609.82     2560.07     28.43 o 
   5   3  13      499.45      466.14      9.75 o 
   6   3  13        3.54        0.00      2.04 o 
   7   3  13        5.08        1.15      2.14 o 
   8   3  13      448.18      448.51     17.65 o 
   9   3  13     1137.88     1163.64     19.66 o 
  -4   4  13      377.75      386.66      8.82 o 
  -3   4  13        8.72       13.06      2.71 o 
  -2   4  13       82.23       89.18      4.32 o 
  -1   4  13      417.89      388.39      8.01 o 
   0   4  13     1430.09     1462.89     18.82 o 
   1   4  13      861.05      834.86     14.43 o 
   2   4  13       67.23      101.56      2.73 o 
   3   4  13       30.34       21.58      2.21 o 
   4   4  13        5.42        8.54      1.96 o 
   5   4  13     1138.47     1189.37     15.56 o 
   6   4  13      896.56      893.11     15.13 o 
   7   4  13      120.36      110.61      5.02 o 
   8   4  13        0.83        0.08      2.34 o 
   9   4  13       78.09       82.29      4.98 o 
  -3   5  13      554.06      610.32     11.32 o 
  -2   5  13       71.45       83.38      4.32 o 
  -1   5  13       47.86       35.01      3.02 o 
   0   5  13        1.17       -0.87      1.84 o 
   1   5  13      600.68      612.17      8.44 o 
   2   5  13     1603.29     1549.32     16.19 o 
   3   5  13      973.27     1017.36     44.34 o 
   4   5  13        0.51       -1.24      1.94 o 
   5   5  13      302.90      323.94      6.71 o 
   6   5  13      453.65      489.71     14.22 o 
   7   5  13     1443.12     1410.51     21.38 o 
   8   5  13      991.33      889.10     15.66 o 
   9   5  13       10.76       14.47      4.15 o 
  -2   6  13     1063.60     1075.44     19.96 o 
  -1   6  13      968.69     1008.81     18.32 o 
   0   6  13       69.11       63.71      3.70 o 
   1   6  13       84.41       87.24      3.89 o 
   2   6  13      721.24      739.36      9.62 o 
   3   6  13      813.87      780.72      8.58 o 
   4   6  13      695.96      721.36     10.74 o 
   5   6  13       39.62       47.09      3.04 o 
   6   6  13      289.60      348.34      8.38 o 
   7   6  13      921.84      995.42     23.60 o 
   8   6  13      824.96      867.28     22.18 o 
   9   6  13       85.18       77.48      7.09 o 
  -1   7  13      324.22      311.10      7.69 o 
   0   7  13      385.84      415.85      9.15 o 
   1   7  13      601.34      619.17      9.00 o 
   2   7  13      341.34      344.00      7.60 o 
   3   7  13      543.23      569.93      8.29 o 
   4   7  13      261.20      242.55      4.36 o 
   5   7  13      710.49      707.71     17.80 o 
   6   7  13      183.49      209.73      9.33 o 
   7   7  13       10.52        9.26      3.72 o 
   8   7  13      162.96      196.12      9.95 o 
   1   8  13      642.16      664.78      9.66 o 
   2   8  13       96.12      117.87      5.40 o 
   3   8  13       97.91      103.94      5.11 o 
   4   8  13       55.24       81.37      4.49 o 
   5   8  13     1924.94     1899.81     36.85 o 
   6   8  13      627.94      661.04     17.80 o 
   7   8  13      381.68      445.54     14.57 o 
   8   8  13       67.26       80.61      6.72 o 
   3   9  13      160.69      181.86      7.04 o 
   4   9  13      169.09      179.99      8.44 o 
   5   9  13      279.60      327.42      6.91 o 
   6   9  13      600.12      618.72     17.43 o 
  -3  -7  14      444.33      485.97     11.07 o 
  -2  -7  14      568.43      556.10      9.87 o 
  -1  -7  14     1098.60     1220.77     16.69 o 
  -5  -6  14      941.80     1014.43     18.48 o 
  -4  -6  14      213.10      235.38      7.86 o 
  -3  -6  14       36.35       31.69      2.50 o 
  -2  -6  14        1.07       -2.49      1.66 o 
  -1  -6  14      516.26      496.63      9.09 o 
   0  -6  14      870.33      938.55     13.76 o 
   1  -6  14      247.58      263.91      7.26 o 
   2  -6  14        1.10       -2.26      2.14 o 
  -5  -5  14      132.06      119.27      5.95 o 
  -4  -5  14     1017.05     1112.69     31.11 o 
  -3  -5  14      427.80      456.89      7.34 o 
  -2  -5  14       84.50       95.06      3.90 o 
  -1  -5  14      194.95      207.37      5.44 o 
   0  -5  14       99.91       91.79      4.09 o 
   1  -5  14      261.01      253.18      6.87 o 
   2  -5  14     1051.32     1078.01     15.24 o 
   3  -5  14       92.40       77.30      4.18 o 
  -6  -4  14      160.59      180.29      5.90 o 
  -5  -4  14        7.37        9.55      2.88 o 
  -4  -4  14      153.98      137.00      6.22 o 
  -3  -4  14      130.91      128.77      5.98 o 
  -2  -4  14      742.55      748.50     16.30 o 
  -1  -4  14      705.56      714.31      9.65 o 
   0  -4  14        4.47        1.92      1.80 o 
   1  -4  14      347.72      358.77      7.40 o 
   2  -4  14      732.76      709.77     11.30 o 
   3  -4  14      907.80     1005.89     14.54 o 
   4  -4  14      725.56      701.19     11.68 o 
  -6  -3  14      411.93      449.01      9.35 o 
  -5  -3  14      833.89      860.69     13.41 o 
  -4  -3  14       19.23       29.43      3.49 o 
  -3  -3  14      327.61      318.30      9.05 o 
  -2  -3  14      936.54      951.15     22.84 o 
  -1  -3  14     1480.87     1454.54     15.76 o 
   0  -3  14     1012.04      968.75     13.38 o 
   1  -3  14      132.21      131.88      4.03 o 
   2  -3  14      573.10      543.65      9.31 o 
   3  -3  14      758.32      747.63     11.60 o 
   4  -3  14      495.73      512.10      9.48 o 
   5  -3  14      157.96      159.05      5.40 o 
  -6  -2  14      510.52      517.71     10.16 o 
  -5  -2  14      703.87      719.53     14.35 o 
  -4  -2  14      272.04      268.90      7.18 o 
  -3  -2  14       19.91       29.43      2.76 o 
  -2  -2  14      317.33      334.44      9.15 o 
  -1  -2  14      926.29      932.69     11.18 o 
   0  -2  14     1220.74     1198.08     13.58 o 
   1  -2  14      393.67      428.56      6.96 o 
   2  -2  14        3.06        3.08      1.96 o 
   3  -2  14       28.83       36.43      2.93 o 
   4  -2  14      253.77      249.88     10.76 o 
   5  -2  14      815.12      796.47     15.20 o 
   6  -2  14      375.11      407.58     10.32 o 
  -5  -1  14      237.55      234.91      6.59 o 
  -4  -1  14      554.60      593.22     10.48 o 
  -3  -1  14      428.41      437.05      8.50 o 
  -2  -1  14       82.29       87.94      5.08 o 
  -1  -1  14      146.28      161.78      8.32 o 
   0  -1  14      187.14      172.83      4.22 o 
   1  -1  14     1739.01     1683.29     17.57 o 
   2  -1  14      256.56      295.74      7.26 o 
   3  -1  14      389.82      339.53      6.97 o 
   4  -1  14       16.59       24.53      3.34 o 
   5  -1  14      381.51      405.86      9.76 o 
   6  -1  14      757.07      679.35     13.57 o 
  -5   0  14      332.70      338.98      8.01 o 
  -4   0  14       37.92       32.02      3.11 o 
  -3   0  14     1435.46     1473.26     19.36 o 
  -2   0  14      936.21      925.72     13.50 o 
  -1   0  14      352.15      347.99      9.26 o 
   0   0  14        7.78        7.35      1.89 o 
   1   0  14      308.11      304.67     10.72 o 
   2   0  14      295.30      261.81      6.98 o 
   3   0  14     1670.18     1697.80     20.76 o 
   4   0  14      681.80      575.48     11.48 o 
   5   0  14       91.34       84.81      4.66 o 
   6   0  14      354.27      398.73     21.13 o 
   7   0  14      604.97      532.99     11.89 o 
  -5   1  14      302.85      302.44      7.69 o 
  -4   1  14        1.48        1.07      2.31 o 
  -3   1  14       48.09       43.90      3.30 o 
  -2   1  14      666.92      669.48     17.88 o 
  -1   1  14     1000.07      976.19     17.70 o 
   0   1  14      976.70      937.33     17.01 o 
   1   1  14       29.27       34.18      2.55 o 
   2   1  14      130.79      139.95      5.58 o 
   3   1  14      389.30      348.88      7.34 o 
   4   1  14      944.39     1004.83     16.44 o 
   5   1  14      339.26      329.82      8.41 o 
   6   1  14      253.86      270.95      7.85 o 
   7   1  14       73.83       83.39      4.82 o 
  -4   2  14      593.89      597.47     11.04 o 
  -3   2  14      488.14      516.82     11.19 o 
  -2   2  14      426.20      430.66      8.64 o 
  -1   2  14      427.36      444.88      8.92 o 
   0   2  14      352.73      308.94     23.24 o 
   1   2  14     1261.15     1207.61     15.88 o 
   2   2  14      452.29      480.99     12.71 o 
   3   2  14       43.93       37.15      2.71 o 
   4   2  14      889.50      824.51     14.07 o 
   5   2  14      658.06      713.20     13.19 o 
   6   2  14      605.60      593.45     12.05 o 
   7   2  14      221.10      212.31      7.12 o 
   8   2  14        7.68        3.21      2.90 o 
  -4   3  14      693.08      712.91     12.55 o 
  -3   3  14      902.24      918.02     14.40 o 
  -2   3  14      211.53      236.18      7.44 o 
  -1   3  14       13.82       15.87      2.87 o 
   0   3  14      306.07      293.83      6.87 o 
   1   3  14     1222.77     1231.48     20.69 o 
   2   3  14      354.61      351.82      6.95 o 
   3   3  14      290.94      309.12      6.52 o 
   4   3  14        8.35       10.60      2.09 o 
   5   3  14      248.81      205.55      6.53 o 
   6   3  14     1161.46     1170.35     18.86 o 
   7   3  14      579.38      603.67     12.42 o 
   8   3  14      278.92      279.97      8.34 o 
  -3   4  14      260.37      285.69      7.48 o 
  -2   4  14      302.50      307.06      7.51 o 
  -1   4  14      241.66      248.43      6.59 o 
   0   4  14       75.10       73.77      3.92 o 
   1   4  14      175.10      160.82      5.02 o 
   2   4  14      937.78      972.13     17.39 o 
   3   4  14      548.14      588.54      9.54 o 
   4   4  14      496.67      478.17      9.62 o 
   5   4  14      188.85      177.63      6.43 o 
   6   4  14      285.03      292.96      7.98 o 
   7   4  14      471.37      477.69     10.73 o 
   8   4  14     1264.70     1413.94     22.32 o 
  -2   5  14      570.01      614.57     11.32 o 
  -1   5  14      614.48      653.94     11.47 o 
   0   5  14      348.54      352.46      8.49 o 
   1   5  14      148.78      153.12      5.13 o 
   2   5  14      157.55      155.58      5.01 o 
   3   5  14      373.61      365.76      8.08 o 
   4   5  14      967.98     1072.06     14.49 o 
   5   5  14     1480.14     1446.64     18.31 o 
   6   5  14        1.87        3.73      2.29 o 
   7   5  14      165.68      179.53      6.47 o 
   8   5  14      103.07      107.14      5.55 o 
  -1   6  14      153.68      168.32      5.83 o 
   0   6  14     1034.57     1082.79     15.88 o 
   1   6  14      725.73      716.07     10.17 o 
   2   6  14        0.64        1.57      1.61 o 
   3   6  14       13.19       13.36      2.92 o 
   4   6  14      107.22       99.57      4.03 o 
   5   6  14      474.98      544.11      9.33 o 
   6   6  14      599.91      619.61     12.09 o 
   7   6  14      401.63      412.45     13.94 o 
   8   6  14        0.99       -3.72      3.23 o 
   0   7  14      215.13      238.10      6.78 o 
   1   7  14       67.39       85.94      3.61 o 
   2   7  14      575.76      556.69      8.43 o 
   3   7  14     1104.62     1074.06     17.26 o 
   4   7  14       25.81       28.17      3.37 o 
   5   7  14       58.24       41.53      5.14 o 
   6   7  14      546.53      604.49     16.94 o 
   7   7  14      318.65      304.02     11.96 o 
   2   8  14      878.48      978.85     20.70 o 
   3   8  14      887.90      900.80     15.92 o 
   5   8  14      478.06      513.43     15.03 o 
   6   8  14      146.64      141.25      8.54 o 
  -2  -6  15        5.35        4.94      2.07 o 
  -1  -6  15      260.79      251.69      6.56 o 
  -4  -5  15        4.28        9.34      3.07 o 
  -3  -5  15      204.31      224.98     10.46 o 
  -2  -5  15      278.89      318.08      8.35 o 
  -1  -5  15      885.40      905.22     11.81 o 
   0  -5  15      325.50      332.66      7.39 o 
   1  -5  15        8.75        2.36      2.19 o 
   2  -5  15       53.28       66.42      4.17 o 
  -4  -4  15      593.27      640.89     14.13 o 
  -3  -4  15      155.27      166.29      7.00 o 
  -2  -4  15       56.88       48.67      8.32 o 
  -1  -4  15      389.61      389.62      6.92 o 
   0  -4  15      469.35      496.77      8.04 o 
   1  -4  15      395.36      401.27      8.08 o 
   2  -4  15       58.50       77.95      4.11 o 
   3  -4  15      185.38      192.15      5.79 o 
  -5  -3  15      318.70      329.79     16.86 o 
  -4  -3  15      574.13      581.62     14.22 o 
  -3  -3  15     1098.06     1123.64     21.16 o 
  -2  -3  15       42.54       54.04      5.52 o 
  -1  -3  15       90.75       90.79      3.55 o 
   0  -3  15      405.86      420.30      7.18 o 
   1  -3  15      644.75      628.31      9.22 o 
   2  -3  15       91.24       85.48      4.04 o 
   3  -3  15      292.44      287.05      9.37 o 
   4  -3  15        2.29        0.80      2.16 o 
  -5  -2  15       13.35       14.54      2.81 o 
  -4  -2  15        5.34        1.09      2.77 o 
  -3  -2  15      490.63      511.16     12.25 o 
  -2  -2  15      305.37      318.31     15.14 o 
  -1  -2  15      255.27      243.20      8.03 o 
   0  -2  15        8.26        2.48      1.72 o 
   1  -2  15      386.39      407.73      6.98 o 
   2  -2  15      377.31      366.87      7.51 o 
   3  -2  15      726.73      726.83     11.49 o 
   4  -2  15      297.29      278.56      6.84 o 
   5  -2  15       33.83       47.26      3.95 o 
  -4  -1  15       68.34       70.17      4.07 o 
  -3  -1  15      501.53      460.43     11.59 o 
  -2  -1  15      590.42      622.26     13.59 o 
  -1  -1  15      581.03      605.98     13.22 o 
   0  -1  15      205.09      184.05      4.48 o 
   1  -1  15      171.36      188.81      4.60 o 
   2  -1  15      240.19      257.78      5.50 o 
   3  -1  15     1461.97     1356.39     17.38 o 
   4  -1  15      651.55      689.37     13.41 o 
   5  -1  15      340.46      329.97     11.49 o 
   6  -1  15        0.01        1.98      2.68 o 
  -4   0  15      167.47      183.17      5.91 o 
  -3   0  15        6.11        2.81      3.66 o 
  -2   0  15        1.26       -0.17      2.58 o 
  -1   0  15      469.34      432.66     10.82 o 
   0   0  15      508.16      542.40     12.29 o 
   1   0  15      515.47      485.08      8.67 o 
   2   0  15       64.42       46.43      3.06 o 
   3   0  15      100.67      117.71      4.52 o 
   4   0  15        6.39       14.01      2.73 o 
   5   0  15     1360.93     1295.88     20.80 o 
   6   0  15      224.78      192.47      7.06 o 
  -4   1  15      665.34      677.58     13.75 o 
  -3   1  15      582.75      641.06     11.30 o 
  -2   1  15      202.27      208.98      6.06 o 
  -1   1  15        4.43        5.49      2.80 o 
   0   1  15        7.30        6.01      2.82 o 
   1   1  15     1046.79     1104.81     23.64 o 
   2   1  15     1134.44     1056.22     14.55 o 
   3   1  15      166.22      197.60      5.53 o 
   4   1  15       28.19       19.75      3.21 o 
   5   1  15      306.16      286.24      8.11 o 
   6   1  15      155.43      159.18     11.50 o 
   7   1  15      507.42      474.56     11.20 o 
  -3   2  15      170.56      153.46      6.12 o 
  -2   2  15      933.96      985.96     14.86 o 
  -1   2  15      436.43      446.26     17.38 o 
   0   2  15      110.93      125.65      5.98 o 
   1   2  15      591.46      550.16     12.32 o 
   2   2  15      789.26      741.16     11.29 o 
   3   2  15      483.77      440.13      8.25 o 
   4   2  15      500.34      522.40      9.37 o 
   5   2  15       22.20       17.95      5.42 o 
   6   2  15      243.50      278.42      8.14 o 
   7   2  15      595.29      633.28     13.20 o 
  -3   3  15       20.61       19.78      4.58 o 
  -2   3  15      327.49      312.13      7.66 o 
  -1   3  15      761.24      837.51     17.14 o 
   0   3  15      184.35      195.96      7.36 o 
   1   3  15       54.55       54.83      5.32 o 
   2   3  15      149.55      155.75      6.46 o 
   3   3  15      437.89      428.17      8.08 o 
   4   3  15      301.08      296.21      6.75 o 
   5   3  15      573.71      629.69     24.12 o 
   6   3  15       94.32      120.10      5.41 o 
   7   3  15      121.13      126.62      5.87 o 
  -2   4  15       65.09       64.50      4.01 o 
  -1   4  15      550.19      571.42     19.60 o 
   0   4  15      352.78      391.79      8.28 o 
   1   4  15      627.70      639.09     13.74 o 
   2   4  15      123.70      127.63      6.05 o 
   3   4  15       28.53       50.28      3.06 o 
   4   4  15      298.72      274.44      8.61 o 
   5   4  15      792.57      849.35     17.16 o 
   6   4  15      231.51      263.57      7.77 o 
   7   4  15       23.27       28.37      3.47 o 
  -1   5  15       30.26       29.78      3.20 o 
   0   5  15      151.68      144.89      5.34 o 
   1   5  15      747.24      795.15     12.70 o 
   2   5  15      208.87      227.50      7.81 o 
   3   5  15       44.50       53.41      4.19 o 
   4   5  15       33.75       18.15      2.44 o 
   5   5  15       17.36       12.39      2.29 o 
   6   5  15      697.54      688.51     22.74 o 
   7   5  15      626.04      624.35     12.82 o 
   1   6  15       19.44       16.60      3.10 o 
   2   6  15      551.33      579.17     12.96 o 
   3   6  15     1015.15      992.41     18.12 o 
   4   6  15       79.12       86.92      5.40 o 
   5   6  15        7.82       18.53      2.50 o 
   6   6  15       29.73       38.67      3.53 o 
   2   7  15      184.04      185.40      4.92 o 
   3   7  15      204.06      217.87      7.74 o 
   5   7  15      310.23      381.14     12.82 o 
  -2  -4  16      320.19      344.11     10.02 o 
  -1  -4  16       11.29       15.25      2.32 o 
   0  -4  16        6.39       12.78      2.26 o 
   1  -4  16      195.32      191.82      6.30 o 
  -3  -3  16      160.74      144.51      6.87 o 
  -2  -3  16      701.20      743.39     15.63 o 
  -1  -3  16      770.55      813.15     26.55 o 
   0  -3  16      222.75      239.61      5.50 o 
   1  -3  16        4.41        3.91      2.35 o 
   2  -3  16      149.51      162.25      5.38 o 
  -3  -2  16       14.20        8.43      3.07 o 
  -2  -2  16      189.91      203.45      7.76 o 
  -1  -2  16      253.19      257.98      8.52 o 
   0  -2  16      468.15      487.47      7.84 o 
   1  -2  16      394.12      408.52      7.54 o 
   2  -2  16        8.66        3.26      2.08 o 
   3  -2  16      290.93      283.81      6.91 o 
   4  -2  16      100.59      102.04      4.62 o 
  -3  -1  16      136.76      140.04     12.28 o 
  -2  -1  16      327.00      353.16     11.14 o 
  -1  -1  16       19.31       28.23      3.74 o 
   0  -1  16      617.31      630.37     17.45 o 
   1  -1  16      252.24      280.87      5.78 o 
   2  -1  16      112.40      111.64      4.60 o 
   3  -1  16      129.96      116.77      5.48 o 
   4  -1  16        1.62        6.59      2.69 o 
  -3   0  16      325.40      332.07     12.89 o 
  -2   0  16      195.40      195.49      7.73 o 
  -1   0  16      221.25      251.27      8.48 o 
   0   0  16       24.44       18.36      3.36 o 
   1   0  16      273.25      273.09      6.53 o 
   2   0  16     1014.02     1031.21     14.78 o 
   3   0  16      333.11      313.12      7.30 o 
   4   0  16       18.80       24.07      3.26 o 
   5   0  16        8.93        8.18      2.88 o 
  -2   1  16      819.20      839.30     17.16 o 
  -1   1  16      372.67      345.81     12.06 o 
   0   1  16      229.12      245.65      8.38 o 
   1   1  16        6.68        9.87      3.02 o 
   2   1  16      169.49      195.82      5.67 o 
   3   1  16      362.02      386.16      8.36 o 
   4   1  16      154.98      170.54      6.31 o 
   5   1  16      543.86      510.06     12.26 o 
  -2   2  16      135.25      135.59      7.09 o 
  -1   2  16      187.30      194.28      7.72 o 
   0   2  16      672.80      668.70     14.52 o 
   1   2  16      300.14      314.18      9.36 o 
   2   2  16       14.64       19.87      3.37 o 
   3   2  16      176.91      185.07      5.48 o 
   4   2  16      454.29      441.27     11.24 o 
   5   2  16      382.39      389.32      9.64 o 
   6   2  16      279.84      239.44      7.74 o 
  -1   3  16        0.27        0.37      2.92 o 
   0   3  16      218.67      238.34      8.54 o 
   1   3  16      226.15      240.09      8.26 o 
   2   3  16      293.89      294.36      9.02 o 
   3   3  16       97.77      124.13      4.68 o 
   4   3  16      282.07      279.79      6.79 o 
   5   3  16      167.24      180.64      6.58 o 
   6   3  16      256.40      312.17      8.83 o 
   0   4  16        0.87        0.74      2.71 o 
   1   4  16      102.63      128.92      6.43 o 
   2   4  16      374.74      426.60     11.02 o 
   3   4  16      616.54      551.37     12.71 o 
   4   4  16       99.35       92.02      4.30 o 
   5   4  16       14.21        8.69      3.31 o 
   6   4  16      329.51      371.66      9.57 o 
   1   5  16       76.63       78.28      9.13 o 
   2   5  16      350.75      366.36     12.23 o 
   3   5  16     1372.75     1545.68     25.42 o 
   4   5  16      221.58      215.96     10.51 o 
   5   5  16       29.35       24.10      2.73 o 
   0  -2  17        1.34        3.52      2.96 o 
   1  -2  17      212.83      224.48      5.52 o 
  -1  -1  17      191.44      200.32      7.86 o 
   0  -1  17      252.99      255.99      9.06 o 
   1  -1  17      114.55      106.39      6.07 o 
   2  -1  17      615.46      681.53     31.98 o 
  -1   0  17      198.62      217.73      8.24 o 
   0   0  17      251.31      271.77      9.08 o 
   1   0  17       28.91       30.63      3.91 o 
   2   0  17       27.15       35.36      3.15 o 
   3   0  17       38.27       39.83      4.66 o 
   0   1  17      159.51      156.62      7.08 o 
   1   1  17      610.06      679.07     18.83 o 
   2   1  17      513.03      512.73     12.64 o 
   3   1  17        0.36       -3.00      2.00 o 
   0   2  17        0.21        5.97      2.95 o 
   1   2  17       50.61       33.33      3.97 o 
   2   2  17      870.58      932.87     18.29 o 
   3   2  17      412.80      435.56      8.79 o 
   4   2  17        0.36       -0.47      2.04 o 
   1   3  17        6.07        5.31      3.00 o 
   2   3  17      129.82      122.86      6.37 o 
   3   3  17      452.53      541.21     13.26 o 
                                                 
